# Supplementary material for: Identification and Characterization of the HD-Zip Gene Family and Dimerization Analysis of HB7 and HB12 in Brassica napus L
Source: Genes (Basel). 2022 Nov 17;13(11):2139. doi: 10.3390/genes13112139 (PMC9690955; doi:10.3390/genes13112139)
Supplement: Supplementary file 1 [file genes-13-02139-s001.zip › Table S1.xlsx]

## Sheet: Sheet1
gene symol	Forward primer (5'-3')	Reverse primer (5'-3')	Purpose	Vector
BnaA.HB7	ATGATGTCAGCAGATCCTTTC	TTATATAGTTGATGACCAAA	Clonling	TA/Blunt-Zero cloning vector
	gccatggaggccagtgaattcATGATGTCAGCAGATCCTTTCATG	cagctcgagctcgatggatccTATAGTTGATGACCAAACATGCCA	Yeast Two-Hybrid	pGADT7
	atggccatggaggccgaattcATGATGTCAGCAGATCCTTTCATG	ctagttatgcggccgctgcagTATAGTTGATGACCAAACATGCCA	Yeast Two-Hybrid	pGBKT7
	gagaacacgggggactctagaATGATGTCAGCAGATCCTTTCATG	gcccttgctcaccatggatccTGACCAAAAATCCCACCATGG	Subcellular localization	35S_x001f__x001f__GFP_NOS_1300
	AGGAGAGGAATATTGTCTGGC	AAACCATATGGCCACTTGCCT	qPCR	\
BnaC.HB7.a	ATGACAGAAGGAGGGGAATATT	TCATGACCAAAAATCCCACCAT	Clonling	TA/Blunt-Zero cloning vector
	gccatggaggccagtgaattcATGACAGAAGGAGGGGAATATTATCT	cagctcgagctcgatggatccTGACCAAAAATCCCACCATGG	Yeast Two-Hybrid	pGADT7
	atggccatggaggccgaattcATGACAGAAGGAGGGGAATATTATCT	ctagttatgcggccgctgcagTGACCAAAAATCCCACCATGG	Yeast Two-Hybrid	pGBKT7
	gagaacacgggggactctagaATGACAGAAGGAGGGGAATATTATCT	gcccttgctcaccatggatccTGACCAAAAATCCCACCATGG	Subcellular localization	35S_x001f__x001f__GFP_NOS_1300
	CAGAAGGAGGGGAATATTAT	ACCATATAGCCACTTGCCTA	qPCR	\
BnaC.HB7.b	ATGATGTCAGCAGATCCTTTC	TTATATAGTTGATGACCAAA	Clonling	TA/Blunt-Zero cloning vector
	gccatggaggccagtgaattcATGATGTCAGCAGATCCTTTCATG	cagctcgagctcgatggatccTATAGTTGATGACCAAAAATGCCAC	Yeast Two-Hybrid	pGADT7
	atggccatggaggccgaattcATGATGTCAGCAGATCCTTTCATG	ctagttatgcggccgctgcagTATAGTTGATGACCAAAAATGCCAC	Yeast Two-Hybrid	pGBKT7
	gagaacacgggggactctagaATGATGTCAGCAGATCCTTTCATG	gcccttgctcaccatggatccAAATCCTGCCAAAATTCTCGC	Subcellular localization	35S_x001f__x001f__GFP_NOS_1300
	ACATCATCTGTTGGCTGGAG	GACAAAACCATGAGATTTGAGC	qPCR	\
BnaA.HB12.a	ATGGAAGAAGGCGACTTTTTC	GGTGGGATTTTTGGTCATAA	Clonling	TA/Blunt-Zero cloning vector
	gccatggaggccagtgaattcATGGAAGAAGGCGACTTTTTCA	cagctcgagctcgatggatccTGACCAAAAATCCCACCAAGG	Yeast Two-Hybrid	pGADT7
	atggccatggaggccgaattcATGGAAGAAGGCGACTTTTTCA	ctagttatgcggccgctgcagTGACCAAAAATCCCACCAAGG	Yeast Two-Hybrid	pGBKT7
	gagaacacgggggactctagaATGGAAGAAGGCGACTTTTTCA	gcccttgctcaccatggatccTGACCAAAAATCCCACCAAGG	Subcellular localization	35S_x001f__x001f__GFP_NOS_1300
	CAATTCTGAATCTCTCTTA	CGTCAAATCTACATTGAGT	qPCR	\
BnaC.HB12.a	ATGGAAGAAGGCGACTTTTTC	GGTGGGATTTTTGGTCATAA	Clonling	TA/Blunt-Zero cloning vector
	gccatggaggccagtgaattcATGGAAGAAGGCGACTTTTTCA	cagctcgagctcgatggatccTGACCAAAAATCCCACCAAGG	Yeast Two-Hybrid	pGADT7
	atggccatggaggccgaattcATGGAAGAAGGCGACTTTTTCA	ctagttatgcggccgctgcagTGACCAAAAATCCCACCAAGG	Yeast Two-Hybrid	pGBKT7
	gagaacacgggggactctagaATGGAAGAAGGCGACTTTTTCA	gcccttgctcaccatggatccTGACCAAAAATCCCACCAAGG	Subcellular localization	35S_x001f__x001f__GFP_NOS_1300
	ATTCTTAGAGCCAATTACAATAAC	CACAACACTCATCATTCCT	qPCR	\
BnaC.HB12.b	ATGGAAGAAGGAGACGCTTTCA	TCATGACCAAAAGTCCCACCAA	Clonling	TA/Blunt-Zero cloning vector
	gccatggaggccagtgaattcATGGAAGAAGGAGACGCTTTCA	cagctcgagctcgatggatccTGACCAAAAGTCCCACCAAGG	Yeast Two-Hybrid	pGADT7
	atggccatggaggccgaattcATGGAAGAAGGAGACGCTTTCA	ctagttatgcggccgctgcagTGACCAAAAGTCCCACCAAGG	Yeast Two-Hybrid	pGBKT7
	gagaacacgggggactctagaATGGAAGAAGGAGACGCTTTCA	gcccttgctcaccatggatccTGACCAAAAGTCCCACCAAGG	Subcellular localization	35S_x001f__x001f__GFP_NOS_1300
	CATTCTTAGAGCCAACTAC	TCACCACAATACTCATCA	qPCR	\
BnactF	ACAGTGTCTGGATCGGTGGTTC	TGCCTCATCATACTCAGCCTTG	reference for qPCR	\
