# Supplementary material for: Identification and Characterization of the HD-Zip Gene Family and Dimerization Analysis of HB7 and HB12 in Brassica napus L
Source: Genes (Basel). 2022 Nov 17;13(11):2139. doi: 10.3390/genes13112139 (PMC9690955; doi:10.3390/genes13112139)
Supplement: Supplementary file 1 [file genes-13-02139-s001.zip › Table S2.xlsx]

## Sheet: B.napus
Supplementary Table S2. The information of HD-Zip genes identified in the three species of Brassica
Symblo	BRAD ID	subfamily	Chr	start	End	Strand	Block	Intron number	Peptide length	PI	MW (KDa)	subcellular localization prediction	Arabidopsis Homolog	E-value	Ident
BnaA.HB3.a	BnaA10g18950D	Ⅰ	A10	13600265	13602111	+	R	2	309	6.19	35941.9	Nucleus.	AT5G15150	0	0.9016
BnaA.HB3.b	BnaA03g05260D	Ⅰ	A03	2425364	2427298	-	R	2	301	6.22	34671.5	Nucleus.	AT5G15150	4e-178	0.875
BnaC.HB3.a	BnaC05g20010D	Ⅰ	C05	13529592	13531461	+	-	2	307	6.19	35665.6	Nucleus.	AT5G15150	0	0.9042
BnaC.HB3.b	BnaC03g06800D	Ⅰ	C03	3243814	3245753	-	R	2	304	6.21	35010.9	Nucleus.	AT5G15150	0	0.879
BnaC.HB3.c	BnaCnng67720D	Ⅰ	Cnn	67397095	67398612	+	-	1	292	7.81	33615.8	Nucleus.	AT5G15150	2e-151	0.8712
BnaA.HB20	BnaAnng29920D	Ⅰ	Ann_random	34140568	34142141	+	-	1	250	6.24	28990.3	Nucleus.	AT3G01220	6e-145	0.8462
BnaC.HB20.a	BnaCnng61510D	Ⅰ	Cnn_random	61366946	61369096	+	-	2	268	6	30994.2	Nucleus.	AT3G01220	0	0.8396
BnaC.HB20.b	BnaCnng05820D	Ⅰ	Cnn	5366319	5368087	-	-	4	264	6.01	30771.3	Nucleus.	AT3G01220	8e-150	0.8061
BnaA.HB23	BnaA08g20030D	Ⅰ	A08	15239137	15240170	+	B	2	254	5.58	29356.7	Nucleus.	AT1G26960	2e-155	0.8264
BnaC.HB23	BnaC08g48560D	Ⅰ	C08	3561454	3562619	+	-	2	254	5.58	29414.8	Nucleus.	AT1G26960	3e-154	0.8189
BnaA.HB13.a	BnaA02g14550D	Ⅰ	A02	8246347	8248059	+	E	2	266	5.9	30182.7	Nucleus.	AT1G69780	3e-170	0.8945
BnaA.HB13.b	BnaA07g28310D	Ⅰ	A07	20441268	20443021	+	E	2	284	5.44	32076	Nucleus.	AT1G69780	0	0.8912
BnaA.HB13.c	BnaA07g24100D	Ⅰ	A07	17997355	17998983	-	E	2	252	6.54	28492	Nucleus.	AT1G69780	2e-149	0.8151
BnaC.HB13.a	BnaC06g30800D	Ⅰ	C06	31465762	31467140	+	E	2	288	5.52	32487.3	Nucleus.	AT1G69780	0	0.9082
BnaC.HB13.b	BnaCnng70120D	Ⅰ	Cnn	70185537	70187240	-	-	3	301	5.84	34168.1	Nucleus.	AT1G69780	0	0.8581
BnaC.HB13.c	BnaC06g25160D	Ⅰ	C06	26719533	26721100	-	E	2	280	6.33	31923.8	Nucleus.	AT1G69780	9e-176	0.8407
BnaA.HB1.a	BnaA05g33840D	Ⅰ	A05	22835537	22836894	+	F	2	260	5.33	29936.3	Nucleus.	AT3G01470	4e-120	0.7061
BnaA.HB1.b	BnaA07g14910D	Ⅰ	A07	13040507	13041285	-	-	2	178	6.34	20653.3	Nucleus.	AT3G01470	3e-40	0.6733
BnaC.HB1.a	BnaCnng05590D	Ⅰ	Cnn	5270854	5272400	+	-	3	272	5.56	31332.8	Nucleus.	AT3G01470	2e-125	0.7438
BnaC.HB1.b	BnaC05g48840D	Ⅰ	C05	43121838	43123062	-	F	2	263	5.49	30258.6	Nucleus.	AT3G01470	3e-118	0.7032
BnaC.HB1.c	BnaC06g12880D	Ⅰ	C06	15583649	15584452	-	-	2	178	6.34	20634.4	Nucleus.	AT3G01470	2e-40	0.6733
BnaA.HB5.a	BnaA08g04720D	Ⅰ	A08	4531619	4532887	-	-	1	162	9.21	18275.6	Nucleus.	AT5G65310	5e-97	0.8834
BnaA.HB5.b	BnaAnng04800D	Ⅰ	Ann	5440442	5442940	-	-	2	310	4.82	34317.2	Nucleus.	AT5G65310	1e-165	0.8012
BnaA.HB5.c	BnaA06g39210D	Ⅰ	A06	1418422	1420280	-	-	2	305	5.02	34138.2	Nucleus.	AT5G65310	2e-154	0.7628
BnaC.HB5.a	BnaC02g43700D	Ⅰ	C02	45837075	45839633	-	X	2	310	4.79	34480.4	Nucleus.	AT5G65310	6e-161	0.7826
BnaC.HB5.b	BnaCnng64490D	Ⅰ	Cnn	64201241	64203345	-	-	2	305	4.91	34153.2	Nucleus.	AT5G65310	5e-159	0.7806
BnaA.HB16.a	BnaA01g00050D	Ⅰ	A01	14270	15906	-	U	2	295	4.9	33432.7	Nucleus.	AT4G40060	0	0.8411
BnaA.HB16.b	BnaA08g16080D	Ⅰ	A08	13242181	13243641	+	U	1	285	4.93	32310.3	Nucleus.	AT4G40060	7e-168	0.7838
BnaC.HB16.a	BnaC01g00960D	Ⅰ	C01	399440	401079	-	U	2	295	4.91	33446.8	Nucleus.	AT4G40060	1e-179	0.8344
BnaC.HB16.b	BnaC03g60860D	Ⅰ	C03	49992196	49993382	-	U	1	282	4.89	32171.2	Nucleus.	AT4G40060	1e-162	0.7857
BnaC.HB16.c	BnaC02g36010D	Ⅰ	C02	38973367	38974112	+	-	3	195	4.87	22273.8	Nucleus.	AT4G40060	8e-58	0.6114
BnaA.HB6.a	BnaA09g42630D	Ⅰ	A09	29668729	29670432	+	-	2	311	4.54	35095.5	Nucleus.	AT2G22430	4e-166	0.8503
BnaA.HB6.b	BnaA04g12880D	Ⅰ	A04	10867246	10868369	+	I	1	266	4.54	30366.2	Nucleus.	AT2G22430	2e-137	0.8382
BnaA.HB6.c	BnaA04g12890D	Ⅰ	A04	10874113	10875596	-	I	2	299	4.67	33991.2	Nucleus.	AT2G22430	2e-158	0.8323
BnaC.HB6.a	BnaC08g35090D	Ⅰ	C08	33083764	33085497	+	I	2	310	4.6	34913.4	Nucleus.	AT2G22430	1e-164	0.8435
BnaC.HB6.b	BnaC04g34860D	Ⅰ	C04	36346698	36348254	-	I	2	300	4.65	33905.1	Nucleus.	AT2G22430	2e-154	0.8264
BnaA.HB54	BnaA09g29480D	Ⅰ	A09	22093233	22094282	+	B	2	229	4.92	26385.4	Nucleus.	AT1G27045	1e-131	0.8166
BnaA.HB12.a	BnaA04g00500D	Ⅰ	A04	365368	366663	+	N	1	229	5.12	27056.1	Nucleus.	AT3G61890	9e-113	0.8051
BnaA.HB12.b	BnaA09g55520D	Ⅰ	chrA09_random	3265214	3266469	+	-	1	230	5.64	26946.14	Nucleus.	AT3G61890	5e-115
BnaC.HB12.a	BnaCnng73330D	Ⅰ	Cnn_random	73864515	73865878	+	-	1	228	5.11	26986	Nucleus.	AT3G61890	5e-113
BnaC.HB12.b	BnaC08g31770D	Ⅰ	C08	31014086	31015405	-	N	1	229	5.92	26937.2	Nucleus.	AT3G61890	4e-114	0.7637
BnaA.HB7	BnaA05g01190D	Ⅰ	A05	699676	700937	+	J	1	254	4.83	29599.7	Nucleus.	AT2G46680	1e-137	0.7808
BnaC.HB7.a	BnaC04g00750D	Ⅰ	C04	632943	634187	+	J	1	254	4.83	29661.6	Nucleus.	AT2G46680	2e-142	0.8038
BnaC.HB7.b	BnaC04g50970D	Ⅰ	C04	48365181	48366411	-	J	2	229	5.43	26746.9	Nucleus.	AT2G46680	2e-116	0.7679
BnaA.HB51.a	BnaA10g26330D	Ⅰ	A10	16785197	16786583	-	R	2	230	6.85	26656.2	Nucleus.	AT5G03790	7e-141	0.8143
BnaA.HB51.b	BnaAnng00780D	Ⅰ	Ann	600202	601681	+	-	2	227	9.21	26098.5	Nucleus.	AT5G03790	6e-134	0.7941
BnaA.HB51.c	BnaA03g01050D	Ⅰ	A03	468028	469523	+	-	2	218	8.85	25132.4	Nucleus.	AT5G03790	2e-125	0.7731
BnaA.HB51.d	BnaA10g26320D	Ⅰ	A10	16777000	16778757	-	R	2	219	7.68	25425.6	Nucleus.	AT5G03790	4e-97	0.6271
BnaC.HB51.a	BnaCnng71060D	Ⅰ	Cnn_random	71185987	71187374	-	-	2	230	6.85	26535	Nucleus.	AT5G03790	3e-143	0.8228
BnaC.HB51.b	BnaCnng02570D	Ⅰ	Cnn	2213111	2214498	-	-	2	230	6.85	26656.2	Nucleus.	AT5G03790	7e-141	0.8143
BnaC.HB51.c	BnaC03g01410D	Ⅰ	C03	657391	658873	+	R	2	218	9.06	25087.3	Nucleus.	AT5G03790	1e-127	0.7731
BnaC.HB51.d	BnaC04g00850D	Ⅰ	C04	729690	731421	-	-	2	219	7.69	25361.5	Nucleus.	AT5G03790	6e-95	0.6144
BnaA.HB22	BnaA05g07750D	Ⅰ	A05	4202307	4203149	-	J	2	187	6.13	21910.7	Nucleus.	AT2G36610	5e-75	0.6543
BnaC.HB22	BnaC04g08710D	Ⅰ	C04	6512205	6512983	-	J	2	189	6.13	22163	Nucleus.	AT2G36610	7e-77	0.6613
BnaA.HB53.a	BnaA09g52670D	Ⅰ	A09	539319	540659	-	-	1	225	5.9	26008.2	Nucleus.	AT5G66700	1e-110	0.8267
BnaA.HB53.b	BnaA07g37510D	Ⅰ	A07	1129481	1130852	-	-	1	224	6.92	25729.8	Nucleus.	AT5G66700	1e-108	0.7946
BnaA.HB53.c	BnaA02g34710D	Ⅰ	A02	24722046	24723068	-	X	1	231	5.32	26837.9	Nucleus.	AT5G66700	3e-104	0.7424
BnaC.HB53.a	BnaCnng53110D	Ⅰ	Cnn	52825228	52826083	+	-	1	165	5.09	19520.9	Nucleus.	AT5G66700	2e-91	0.8466
BnaC.HB53.b	BnaC09g07850D	Ⅰ	C09	4926127	4927254	-	X	1	224	6.54	25943.2	Nucleus.	AT5G66700	4e-113	0.8259
BnaC.HB53.c	BnaC07g16610D	Ⅰ	C07	22532580	22537211	-	X	1	224	6.46	25799.9	Nucleus.	AT5G66700	3e-110	0.8036
BnaA.HB21	BnaA09g09650D	Ⅰ	A09	4852540	4854363	-	I	2	223	5.84	25754.8	Nucleus.	AT2G18550	7e-129	0.7892
BnaC.HB21	BnaCnng58720D	Ⅰ	Cnn	58447980	58449754	+	-	2	222	6.12	25829.9	Nucleus.	AT2G18550	1e-124	0.7758
BnaA.HB40.a	BnaA01g01090D	Ⅰ	A01	589502	591466	+	-	2	217	5.3	25196.2	Nucleus.	AT4G36740	2e-135	0.8986
BnaA.HB40.b	BnaA08g15410D	Ⅰ	A08	12818944	12820131	-	U	2	220	5.3	25627.7	Nucleus.	AT4G36740	2e-121	0.8263
BnaC.HB40.a	BnaC01g02120D	Ⅰ	C01	1081758	1083758	+	-	2	217	5.58	25069.1	Nucleus.	AT4G36740	3e-134	0.8986
BnaC.HB40.b	BnaC07g46230D	Ⅰ	C07	43948875	43950370	-	U	2	217	5.2	25228.1	Nucleus.	AT4G36740	4e-123	0.8394
BnaC.HB40.c	BnaC03g61830D	Ⅰ	C03	51032132	51033333	+	U	2	220	5.29	25601.6	Nucleus.	AT4G36740	5e-122	0.8357
BnaA.HB52	BnaA02g09950D	Ⅰ	A02	4981448	4981918	-	Wb	0	156	8.44	18034.2	Nucleus.	AT5G53980	1e-93	0.8462
BnaC.HB52	BnaCnng64030D	Ⅰ	Cnn	63789391	63789861	+	-	0	156	7.67	17912	Nucleus.	AT5G53980	5e-93	0.8333
BnaA.HB17.a	BnaA02g26930D	Ⅱ	A02	19862770	19865194	+	K	3	196	9.4	22228.3	Nucleus.	AT2G01430	2e-122	0.8756
BnaA.HB17.b	BnaA06g34950D	Ⅱ	A06	23120018	23122727	+	K	3	197	7.8	22257	Nucleus.	AT2G01430	1e-119	0.8507
BnaC.HB17.a	BnaC02g47650D	Ⅱ	C02_random	3673035	3675523	-	-	3	196	9.4	22248.3	Nucleus.	AT2G01430	3e-121	0.8657
BnaC.HB17.b	BnaC07g20780D	Ⅱ	C07	27363136	27367597	-	K	3	200	8.5	22479.3	Nucleus.	AT2G01430	3e-122	0.8507
BnaA.HB18.a	BnaA02g15270D	Ⅱ	A02	8787002	8788912	+	E	3	205	9.3	23415.6	Nucleus.	AT1G70920	7e-92	0.7736
BnaA.HB18.b	BnaA07g28980D	Ⅱ	A07	20848034	20850181	+	E	4	181	9.54	20445.3	Nucleus.	AT1G70920	9e-78	0.7033
BnaA.HAT22.a	BnaA01g34550D	Ⅱ	A01	33315	34739	-	-	2	282	7.63	31065.8	Nucleus.	AT4G37790	2e-156	0.8561
BnaA.HAT22.b	BnaAnng16680D	Ⅱ	Ann_random	17770981	17772280	+	-	2	270	8.52	29760.6	Nucleus.	AT4G37790	3e-141	0.8156
BnaC.HAT22	BnaC01g01230D	Ⅱ	C01	547423	548847	-	U	2	282	8.42	31085.9	Nucleus.	AT4G37790	4e-156	0.8596
BnaA.HAT14.a	BnaA10g24250D	Ⅱ	A10	15864471	15866875	+	R	3	340	8.73	37972.4	Nucleus.	AT5G06710	4e-173	0.8156
BnaA.HAT14.b	BnaA03g55490D	Ⅱ	A03_random	307138	309320	-	-	3	322	9.06	36203.5	Nucleus.	AT5G06710	9e-160	0.7536
BnaC.HAT14.a	BnaC09g48870D	Ⅱ	C09	47520006	47522339	+	R	3	339	8.58	37729.1	Nucleus.	AT5G06710	9e-174	0.8156
BnaC.HAT14.b	BnaC03g02700D	Ⅱ	C03	1285828	1287851	-	R	4	260	9.5	29354.3	Nucleus.	AT5G06710	2e-60	0.7966
BnaA.HB4.a	BnaA05g04390D	Ⅱ	A05	2361467	2363265	-	J	3	295	9.08	32325.2	Nucleus.	AT2G44910	3e-140	0.8221
BnaA.HB4.b	BnaA04g25930D	Ⅱ	A04	18514183	18516055	-	J	3	321	8.61	34811	Nucleus.	AT2G44910	1e-137	0.6848
BnaC.HB4	BnaC04g50010D	Ⅱ	C04	47834968	47836830	-	J	3	319	8.77	34737.9	Nucleus.	AT2G44910	7e-141	0.7021
BnaA.HAT1.a	BnaAnng23540D	Ⅱ	Ann_random	26788302	26789605	-	-	3	275	8.75	30837.7	Nucleus.	AT4G17460	0	0.894
BnaA.HAT1.b	BnaA03g43080D	Ⅱ	A03	21615896	21617002	+	U	3	279	8.24	31325.3	Nucleus.	AT4G17460	1e-177	0.8912
BnaC.HAT1.a	BnaC07g34350D	Ⅱ	C07	37176229	37177421	+	U	3	281	7.75	31552.4	Nucleus.	AT4G17460	4e-180	0.8877
BnaC.HAT1.b	BnaCnng68370D	Ⅱ	Cnn_random	68012108	68013388	+	-	3	275	8.92	30865.7	Nucleus.	AT4G17460	9e-179	0.8799
BnaA.HAT2.a	BnaA09g18250D	Ⅱ	A09	11371595	11374749	-	V	4	189	10.06	21607	Nucleus.	AT5G47370	6e-108	0.9375
BnaA.HAT2.b	BnaA06g40090D	Ⅱ	A06_random	1883040	1884490	+	-	3	276	7.65	31059.9	Nucleus.	AT5G47370	0	0.8807
BnaC.HAT2.a	BnaC07g20160D	Ⅱ	C07	26892039	26893504	-	V	3	274	8.19	30783.6	Nucleus.	AT5G47370	4e-177	0.8657
BnaC.HAT2.b	BnaC09g20160D	Ⅱ	C09	17210894	17212317	-	V	3	250	8.78	28166.8	Nucleus.	AT5G47370	1e-151	0.7872
BnaA.HAT3	BnaA09g38470D	Ⅱ	A09	27461397	27463568	-	N	4	295	9.09	32647.9	Nucleus.	AT3G60390	5e-169	0.828
BnaC.HAT3	BnaC08g30600D	Ⅱ	C08	30301991	30304106	-	N	4	285	8.98	31398.4	Nucleus.	AT3G60390	3e-158	0.793
BnaA.HB14.a	BnaA05g09120D	Ⅲ	A05	5027162	5031704	+	J	17	849	6.03	92957.4	Nucleus.	AT2G34710	0	0.9426
BnaA.HB14.b	BnaA04g20300D	Ⅲ	A04	15670968	15675279	-	J	15	813	6.12	89182.4	Nucleus.	AT2G34710	0	0.9061
BnaC.HB14	BnaC04g10480D	Ⅲ	C04	8071926	8076487	+	J	17	849	6	92937.3	Nucleus.	AT2G34710	0	0.9368
BnaA.HB9	BnaA09g26050D	Ⅲ	A09	19171300	19175944	+	B	16	840	6.06	92130.6	Nucleus.	AT1G30490	0	0.9512
BnaC.HB9	BnaC05g23470D	Ⅲ	C05	17572083	17576637	-	B	16	840	6.06	92172.6	Nucleus.	AT1G30490	0	0.9489
BnaA.IFL1.a	BnaA10g13520D	Ⅲ	A10	10868507	10873099	+	Wb	16	850	5.65	93054.7	Nucleus.	AT5G60690	0	0.9682
BnaA.IFL1.b	BnaA06g18550D	Ⅲ	A06	10716894	10721117	+	-	17	839	5.62	92234.2	Nucleus.	AT5G60690	0	0.8475
BnaC.IFL1	BnaC09g54340D	Ⅲ	C09	4170497	4174807	+	-	17	847	5.65	92752.4	Nucleus.	AT5G60690	0	0.967
BnaA.HB8	BnaA08g11980D	Ⅲ	A08	10718251	10723616	+	U	15	738	6.15	81355	Nucleus.	AT4G32880	0	0.9742
BnaC.HB8	BnaC03g66860D	Ⅲ	C03	56525421	56529523	+	U	14	738	6.15	81415.1	Nucleus.	AT4G32880	0	0.9755
BnaA.HB15.a	BnaA06g01940D	Ⅲ	A06	1129905	1134711	+	C	14	838	6.04	91871.3	Nucleus.	AT1G52150	0	0.9702
BnaA.HB15.b	BnaA08g01600D	Ⅲ	A08	1331344	1335319	+	C	15	835	6.04	91645.1	Nucleus.	AT1G52150	0	0.9582
BnaC.HB15	BnaC06g05240D	Ⅲ	C06	5886331	5891156	-	C	14	838	6.04	91903.5	Nucleus.	AT1G52150	0	0.9642
BnaA.HDG8.a	BnaA05g32490D	Ⅳ	A05	22292555	22296255	-	F	9	689	5.78	78029.4	Nucleus.	AT3G03260	0	0.6213
BnaA.HDG8.b	BnaA02g04510D	Ⅳ	A02	2018251	2023221	-	-	9	648	5.66	73353.3	Nucleus.	AT3G03260	0	0.6174
BnaA.HDG8.c	BnaAnng25630D	Ⅳ	Ann_random	29688367	29691992	-	-	9	689	5.63	77936	Nucleus.	AT3G03260	0	0.617
BnaA.HDG8.d	BnaA01g34420D	Ⅳ	A01	23241720	23246586	+	F	9	694	5.49	78144.2	Nucleus.	AT3G03260	0	0.6076
BnaC.HDG8.a	BnaC02g09070D	Ⅳ	C02	5058010	5061961	-	-	9	690	5.73	78081.4	Nucleus.	AT3G03260	0	0.6202
BnaC.HDG8.b	BnaCnng18470D	Ⅳ	Cnn_random	17119825	17124468	-	-	9	694	5.65	78002.1	Nucleus.	AT3G03260	0	0.6105
BnaA.HDG9.a	BnaA02g03520D	Ⅳ	A02	1555660	1559910	-	R	9	705	6.16	79529.2	Nucleus.	AT1G34650	0	0.6
BnaA.HDG9.b	BnaA07g37850D	Ⅳ	A07	1324760	1333056	+	-	9	710	6.42	79768.1	Nucleus.	AT1G34650	0	0.597
BnaC.HDG9.a	BnaC02g07220D	Ⅳ	C02	3812742	3818616	-	R	11	739	6.1	83375.5	Nucleus.	AT1G34650	0	0.6
BnaC.HDG9.b	BnaC09g40650D	Ⅳ	C09	43008069	43018054	+	R	9	660	8.63	75699.2	Nucleus.	AT1G34650	0	0.5919
BnaA.GL2	BnaA07g19690D	Ⅳ	A07	15665869	15670312	+	E	10	783	8.1	87990.7	Nucleus.	AT1G79840	0	0.9096
BnaC.GL2	BnaC06g18950D	Ⅳ	C06	21307997	21312337	+	E	10	780	8.28	87486	Nucleus.	AT1G79840	0	0.9127
BnaA.HDG12.a	BnaA06g12130D	Ⅳ	A06	6271358	6274613	-	A	10	637	6.75	71416.4	Nucleus.	AT1G17920	0	0.8477
BnaA.HDG12.b	BnaA08g22870D	Ⅳ	A08	16481578	16484218	+	A	9	673	6.38	74778.1	Nucleus.	AT1G17920	0	0.8377
BnaA.HDG12.c	BnaA06g12120D	Ⅳ	A06	6268511	6271305	-	A	9	690	6.33	76719.3	Nucleus.	AT1G17920	0	0.8149
BnaA.HDG12.d	BnaA09g28630D	Ⅳ	A09	21517391	21521226	-	-	8	517	7.66	59113.6	Nucleus.	AT1G17920	0	0.7753
BnaC.HDG12.a	BnaC05g13860D	Ⅳ	C05	7991593	7994385	-	A	10	682	6.38	75891.3	Nucleus.	AT1G17920	0	0.8374
BnaC.HDG12.b	BnaC08g17610D	Ⅳ	C08	21152959	21155623	-	A	8	685	6.53	76100.7	Nucleus.	AT1G17920	0	0.8162
BnaA.HDG11.a	BnaA07g30820D	Ⅳ	A07	21712050	21716010	-	E	9	718	6.28	78570.4	Nucleus.	AT1G73360	0	0.8376
BnaA.HDG11.b	BnaA07g22690D	Ⅳ	A07	17260250	17263034	+	E	9	703	6.35	76897.7	Nucleus.	AT1G73360	0	0.8357
BnaC.HDG11.a	BnaC06g23610D	Ⅳ	C06	25429638	25433000	+	E	9	710	6.19	77592.4	Nucleus.	AT1G73360	0	0.8326
BnaC.HDG11.b	BnaC06g34320D	Ⅳ	C06	33836579	33840540	-	E	9	715	6.28	78158.9	Nucleus.	AT1G73360	0	0.8307
BnaA.HDG4	BnaA08g08410D	Ⅳ	A08	8267597	8270822	-	U	9	734	6.05	82131.3	Nucleus.	AT4G17710	0	0.6779
BnaC.HDG4	BnaC08g10960D	Ⅳ	C08	16390019	16393234	-	U	9	736	6.38	82311.6	Nucleus.	AT4G17710	0	0.6755
BnaA.HDG5.a	BnaAnng07300D	Ⅳ	Ann_random	7176728	7181412	-	-	8	812	5.52	90773.1	Nucleus.	AT5G46880	0	0.8641
BnaA.HDG5.b	BnaA06g35810D	Ⅳ	A06	23477598	23481723	-	V	9	796	5.52	88559.4	Nucleus.	AT5G46880	0	0.8183
BnaC.HDG5.a	BnaC09g19790D	Ⅳ	C09	16870312	16875122	+	V	8	826	5.24	91975.4	Nucleus.	AT5G46880	0	0.852
BnaC.HDG5.b	BnaC07g19650D	Ⅳ	C07	26376669	26380907	+	V	9	823	5.49	91618.9	Nucleus.	AT5G46880	0	0.8371
BnaA.HDG1.a	BnaA07g18950D	Ⅳ	A07	15269291	15273212	+	N	8	780	6.21	85415.5	Nucleus.	AT3G61150	0	0.8681
BnaA.HDG1.b	BnaA05g05080D	Ⅳ	A05	2664990	2668890	+	-	12	708	6.67	78208.8	Nucleus.	AT3G61150	0	0.6495
BnaC.HDG1.a	BnaCnng13490D	Ⅳ	Cnn_random	12248443	12252306	+	-	8	784	6.38	85890	Nucleus.	AT3G61150	0	0.8654
BnaC.HDG1.b	BnaC04g04470D	Ⅳ	C04	3330445	3334476	+	-	12	705	6.67	77655.2	Nucleus.	AT3G61150	0	0.6507
BnaA.ANL2.a	BnaA03g27000D	Ⅳ	A03	13329044	13333746	+	O	8	793	5.79	87058.1	Nucleus.	AT4G00730	0	0.8841
BnaA.ANL2.b	BnaA09g51780D	Ⅳ	A09_random	87325	92302	+	-	8	790	5.82	86386.4	Nucleus.	AT4G00730	0	0.8663
BnaC.ANL2.a	BnaC03g31960D	Ⅳ	C03	19655621	19660662	+	O	8	794	5.79	87050.9	Nucleus.	AT4G00730	0	0.8807
BnaC.ANL2.b	BnaCnng02160D	Ⅳ	Cnn_random	1995587	2000550	+	-	8	788	5.86	86367.4	Nucleus.	AT4G00730	0	0.8713
BnaA.HDG7	BnaA10g07580D	Ⅳ	A10	6037039	6040094	-	Wb	8	673	6.62	74578.6	Nucleus.	AT5G52170	0	0.7749
BnaC.HDG7	BnaC09g28280D	Ⅳ	C09	30663505	30666546	+	Wb	8	673	6.35	74526.6	Nucleus.	AT5G52170	0	0.768
BnaA.HDG2.a	BnaA09g50360D	Ⅳ	A09	33331916	33336003	+	A	9	720	5.55	79485.8	Nucleus.	AT1G05230	0	0.9474
BnaA.HDG2.b	BnaA10g03260D	Ⅳ	A10	1644665	1650390	-	A	13	830	6.51	92225.7	Nucleus.	AT1G05230	0	0.9391
BnaC.HDG2.a	BnaC05g03270D	Ⅳ	C05	1573710	1579566	-	A	12	811	6.64	90233.4	Nucleus.	AT1G05230	0	0.9392
BnaC.HDG2.b	BnaCnng73480D	Ⅳ	Cnn_random	74089312	74091682	-	-	5	393	5.45	44423.8	Nucleus.	AT1G05230	0	0.9239
BnaC.HDG2.c	BnaC08g44100D	Ⅳ	C08	37532295	37541481	-	A	9	747	5.79	82744.6	Nucleus.	AT1G05230	0	0.9133
BnaA.HDG3.a	BnaA04g18690D	Ⅳ	A04	14886020	14890620	+	J	10	727	6.16	81063.9	Nucleus.	AT2G32370	0	0.5485
BnaA.HDG3.b	BnaA05g10820D	Ⅳ	A05	5933642	5937108	+	J	9	704	5.59	78609.8	Nucleus.	AT2G32370	0	0.5503
BnaC.HDG3.a	BnaC04g42840D	Ⅳ	C04	43347747	43353040	+	J	10	731	6.34	81673.5	Nucleus.	AT2G32370	0	0.5441
BnaC.HDG3.b	BnaC04g12430D	Ⅳ	C04	9670904	9674397	-	J	9	712	5.71	79594.7	Nucleus.	AT2G32370	0	0.5533
BnaA.PDF2.a	BnaA09g20170D	Ⅳ	A09	13136799	13142064	+	O	12	733	5.73	80511.1	Nucleus.	AT4G04890	0	0.9275
BnaA.PDF2.b	BnaA03g25590D	Ⅳ	A03	12429302	12434263	-	O	11	716	5.69	78917.1	Nucleus.	AT4G04890	0	0.9098
BnaC.PDF2.a	BnaC09g22500D	Ⅳ	C09	19787003	19793258	+	O	11	732	5.62	80464.1	Nucleus.	AT4G04890	0	0.9221
BnaC.PDF2.b	BnaC03g30030D	Ⅳ	C03	18158874	18163676	-	O	11	716	5.69	78914.2	Nucleus.	AT4G04890	0	0.9085
BnaA.ATML1.a	BnaA01g11580D	Ⅳ	A01	5786031	5789108	+	U	8	746	5.7	82195.9	Nucleus.	AT4G21750	0	0.8753
BnaA.ATML1.b	BnaA08g10010D	Ⅳ	A08	9392627	9398711	+	U	11	715	5.73	78878.2	Nucleus.	AT4G21750	0	0.8596
BnaA.ATML1.c	BnaA03g44880D	Ⅳ	A03	22805372	22811055	+	U	12	695	5.89	77143.3	Nucleus.	AT4G21750	0	0.8467
BnaC.ATML1.a	BnaC03g64570D	Ⅳ	C03	53906185	53912425	+	U	12	714	5.67	79062.5	Nucleus.	AT4G21750	0	0.8504
BnaC.ATML1.b	BnaCnng51630D	Ⅳ	Cnn_random	51095046	51098194	+	-	9	731	5.49	81015.7	Nucleus.	AT4G21750	0	0.8438
BnaC.ATML1.c	BnaC07g36880D	Ⅳ	C07	38779850	38785516	+	U	13	695	5.95	77038.2	Nucleus.	AT4G21750	0	0.8427

## Sheet: B.oleracea
Symblo	BRAD ID	subfamily	Chr	start	End	Strand	Block	Intron number	Peptide length	PI	MW (KDa)	subcellular localization prediction	Arabidopsis Homolog	E-value	Ident
BolC.HB1.a	Bol002148	Ⅰ	Scaffold000400	31033	33028	+	F	2	193	5.53	21996.4	Nucleus.	AT3G01470	2e-87	0.74
BolC.HB1.b	Bol001521	Ⅰ	Scaffold000438	110653	111927	-	-	2	297	5.54	34481.7	Nucleus.	AT3G01470	1e-125	0.6941
BolC.HB1.c	Bol036442	Ⅰ	Scaffold000029	1905300	1906002	+	-	2	178	5.99	20651.4	Nucleus.	AT3G01470	2e-39	0.6634
BolC.HB3.a	Bol021218	Ⅰ	C02	3439415	3443073	-	R	2	287	6.4	33056.7	Nucleus.	AT5G15150	0	0.9044
BolC.HB3.b	Bol030434	Ⅰ	C09	33586831	33588422	+	R	2	307	6.04	35654.4	Nucleus.	AT5G15150	0	0.8978
BolC.HB3.c	Bol034321	Ⅰ	C03	2680606	2682198	-	R	2	302	6.44	34735.6	Nucleus.	AT5G15150	2e-179	0.8718
BolC.HB3.d	Bol017515	Ⅰ	C03	53333480	53335269	-	-	2	218	10.09	25413.3	Nucleus.	AT3G01220	6e-58	0.7113
BolC.HB3.e	Bol019777	Ⅰ	C09	31958198	31960684	-	-	7	369	9.62	42818.9	Nucleus.	AT3G01220	8e-56	0.7113
BolC.HB5.a	Bol008046	Ⅰ	C02	41740036	41742012	-	X	2	312	4.97	34635.7	Nucleus.	AT5G65310	4e-159	0.787
BolC.HB5.b	Bol009225	Ⅰ	C03	42598292	42599754	-	X	2	305	4.91	34125.1	Nucleus.	AT5G65310	4e-159	0.7839
BolC.HB6.a	Bol045833	Ⅰ	C08	35305247	35306357	+	I	2	310	4.57	35027.4	Nucleus.	AT2G22430	6e-162	0.8339
BolC.HB6.b	Bol031772	Ⅰ	Scaffold000053	1534180	1535245	+	I	2	299	4.65	33770	Nucleus.	AT2G22430	1e-154	0.829
BolC.HB12	Bol037475	Ⅰ	Scaffold000024	588359	589457	+	N	1	228	5.11	26945	Nucleus.	AT3G61890	6e-114	0.7957
BolC.HB13.a	Bol023894	Ⅰ	C06	7121479	7122856	-	E	2	288	5.52	32493.3	Nucleus.	AT1G69780	0	0.915
BolC.HB13.b	Bol002264	Ⅰ	Scaffold000396	134196	135767	-	E	2	271	5.59	30756.2	Nucleus.	AT1G69780	2e-177	0.9
BolC.HB13.c	Bol017368	Ⅰ	C06	35140064	35141460	-	E	2	280	6.33	31805.7	Nucleus.	AT1G69780	5e-178	0.8475
BolC.HB16.a	Bol028866	Ⅰ	C01	472655	473762	-	U	2	294	4.91	33333.6	Nucleus.	AT4G40060	0	0.8372
BolC.HB16.b	Bol032764	Ⅰ	C03	46789424	46790419	-	U	1	282	4.99	32185.3	Nucleus.	AT4G40060	2e-164	0.7925
BolC.HB20.a	Bol002166	Ⅰ	Scaffold000400	157402	159119	-	F	2	276	5.91	31917.4	Nucleus.	AT3G01220	5e-163	0.8352
BolC.HB20.d	Bol001502	Ⅰ	Scaffold000438	17516	19339	+	F	2	241	5.95	28106.2	Nucleus.	AT3G01220	4e-146	0.7833
BolC.HB21.a	Bol002194	Ⅰ	Scaffold000399	124759	126232	+	H	2	222	6.12	25731.8	Nucleus.	AT2G18550	1e-124	0.7758
BolC.HB21.b	Bol041520	Ⅰ	C07	10099029	10100569	+	-	2	220	5.91	25653.8	Nucleus.	AT2G18550	5e-122	0.7692
BolC.HB22	Bol011745	Ⅰ	C04	4502276	4502760	+	J	1	136	8.5	16155.5	Nucleus.	AT2G36610	5e-63	0.7612
BolC.HB23	Bol008712	Ⅰ	C08	22556970	22557900	+	B	2	254	5.58	29346.7	Nucleus.	AT1G26960	5e-154	0.8189
BolC.HB40.a	Bol028974	Ⅰ	C01	1180234	1182012	+	U	2	217	5.42	25041	Nucleus.	AT4G36740	4e-135	0.9032
BolC.HB40.b	Bol016320	Ⅰ	Scaffold000156_P2	53472	54673	+	U	2	220	5.52	25600.7	Nucleus.	AT4G36740	2e-121	0.831
BolC.HB51.a	Bol010030	Ⅰ	C09	39560323	39561710	-	R	2	230	6.85	26535	Nucleus.	AT5G03790	3e-143	0.8228
BolC.HB51.b	Bol005467	Ⅰ	C02	1416305	1417789	+	R	2	227	9.06	26108.5	Nucleus.	AT5G03790	6e-136	0.8067
BolC.HB51.c	Bol015334	Ⅰ	C03	418333	419808	+	R	2	218	9.06	25030.2	Nucleus.	AT5G03790	1e-127	0.7731
BolC.HB51.d	Bol010029	Ⅰ	C09	39533074	39534110	-	R	1	139	7.85	15730.6	Nucleus.	AT5G03790	5e-62	0.7538
BolC.HB52	Bol017228	Ⅰ	C07	26314579	26315049	+	Wb	0	156	8.35	17968.2	Nucleus.	AT5G53980	4e-93	0.8333
BolC.HB53.a	Bol019262	Ⅰ	C09	5246950	5248045	-	X	1	224	6.54	25948.1	Nucleus.	AT5G66700	3e-115	0.8393
BolC.HB53.b	Bol008103	Ⅰ	C02	42270176	42271226	-	X	1	230	5.43	26743.8	Nucleus.	AT5G66700	1e-108	0.807
BolC.HB53.c	Bol027187	Ⅰ	C07	1110259	1112010	+	X	1	224	7.74	25795	Nucleus.	AT5G66700	1e-110	0.7991
BolC.HB4.a	Bol030131	Ⅱ	C04	2545863	2547835	-	J	3	288	8.46	31665.4	Nucleus.	AT2G44910	7e-140	0.8149
BolC.HB17.a	Bol001693	Ⅱ	Scaffold000427	141744	145671	+	K	3	197	8.5	22246.1	Nucleus.	AT2G01430	3e-121	0.8607
BolC.HB17.b	Bol014821	Ⅱ	C02	34276779	34278719	-	K	2	156	9.95	18162.8	Nucleus.	AT2G01430	5e-92	0.8509
BolC.HAT1.a	Bol037129	Ⅱ	C07	38985197	38986314	+	U	3	281	7.75	31552.4	Nucleus.	AT4G17460	4e-180	0.8877
BolC.HAT1.b	Bol019994	Ⅱ	Scaffold000127	1216077	1217166	+	U	3	275	8.92	30870.7	Nucleus.	AT4G16780	3e-180	0.8869
BolC.HAT2.a	Bol007895	Ⅱ	C07	29286466	29287572	-	V	3	274	8.5	30782.6	Nucleus.	AT5G47370	2e-176	0.8622
BolC.HAT2.b	Bol018919	Ⅱ	C09	9023366	9024399	-	V	3	250	8.96	28109.8	Nucleus.	AT5G47370	0.7908	0.7908
BolC.HAT3	Bol044530	Ⅱ	C08	32178672	32180214	-	N	3	301	8.58	32898	Nucleus.	AT3G60390	2e-165	0.8248
BolC.HB4.b	Bol021702	Ⅱ	C04	40197458	40199271	-	J	3	318	8.61	34680.9	Nucleus.	AT3G60390	2e-110	0.7211
BolC.HB2	Bol019947	Ⅱ	Scaffold000127	649823	650884	+	U	2	284	8.96	31908.7	Nucleus.	AT4G16780	3e-176	0.9263
BolC.HAT9	Bol031728	Ⅱ	Scaffold000053	946355	947595	+	I	3	293	7.56	32065.9	Nucleus.	AT2G22800	2e-142	0.8055
BolC.HAT14.a	Bol043922	Ⅱ	C09	38450747	38452787	+	R	3	325	8.92	36129.3	Nucleus.	AT5G06710	1e-168	0.8212
BolC.HAT14.b	Bol015467	Ⅱ	C03	1162233	1164194	-	-	3	280	9.18	31515.5	Nucleus.	AT5G06710	2e-144	0.7715
BolC.HAT14.c	Bol015462	Ⅱ	C03	1130405	1132498	-	R	3	322	9.14	36103.4	Nucleus.	AT5G06710	2e-162	0.7623
BolC.HAT22.a	Bol028887	Ⅱ	C01	628675	629708	-	U	2	282	8.42	31007.8	Nucleus.	AT4G37790	2e-157	0.8632
BolC.HAT22.b	Bol018593	Ⅱ	C07	47847748	47848794	+	U	2	281	8.49	30466.5	Nucleus.	AT4G37790	2e-150	0.8362
BolC.HB9	Bol022567	Ⅲ	C05	10827887	10832270	+	B	16	840	6.06	92172.6	Nucleus.	AT1G30490	0	0.9489
BolC.HB14.a	Bol027381	Ⅲ	C04	21283879	21288277	-	J	17	849	6	92955.3	Nucleus.	AT2G34710	0	0.9379
BolC.HB14.b	Bol037848	Ⅲ	C04	35825190	35829211	-	J	14	815	5.77	89115.4	Nucleus.	AT2G34710	0	0.913
BolC.IFL1.a	Bol035990	Ⅲ	C02	6843719	6847836	-	Wb	16	846	5.73	92932.5	Nucleus.	AT5G60690	0	0.9288
BolC.IFL1.b	Bol003093	Ⅲ	Scaffold000364	66358	70310	-	Wb	17	847	5.65	92770.5	Nucleus.	AT5G60690	0	0.9658
BolC.HB8.a	Bol017514	Ⅲ	C03	53356119	53360922	+	U	16	832	5.84	91874.2	Nucleus.	AT4G32880	0	0.97
BolC.HB8.b	Bol017856	Ⅲ	C01	3015634	3020035	+	U	15	833	5.84	91944.1	Nucleus.	AT4G32880	0	0.9652
BolC.HB15.a	Bol019484	Ⅲ	C06	12279219	12283287	+	C	14	838	6.04	91903.5	Nucleus.	AT1G52150	0	0.9642
BolC.HB15.b	Bol035052	Ⅲ	C03	55788767	55792479	-	-	15	835	6.04	91576.1	Nucleus.	AT1G52150	0	0.9523
BolC.GL2	Bol021421	Ⅳ	C06	29997898	30001552	+	E	8	748	6.58	83558.2	Nucleus.	AT1G79840	0	0.9111
BolC.HDG5.a	Bol018939	Ⅳ	C09	8778507	8784717	-	V	8	816	5.35	90933.1	Nucleus.	AT5G46880	0	0.846
BolC.HDG5.b	Bol008505	Ⅳ	C07	28720388	28724499	+	V	9	823	5.56	91697	Nucleus.	AT5G46880	0	0.8395
BolC.ANL2	Bol010763	Ⅳ	C03	19512445	19516683	+	O	8	804	5.85	88111.2	Nucleus.	AT4G00730	0	0.8796
BolC.HDG2	Bol040962	Ⅳ	C05	1573011	1578114	-	A	10	660	7.99	74615.4	Nucleus.	AT1G05230	0	0.9275
BolC.HDG1	Bol003415	Ⅳ	Scaffold000351	159678	162506	+	N	7	681	7.27	75524.2	Nucleus.	AT3G61150	0	0.85
BolC.HDG4	Bol003648	Ⅳ	Scaffold000344	127255	130471	+	U	8	757	6.38	84714.3	Nucleus.	AT4G17710	0	0.6554

## Sheet: B.rapa
Symblo	BRAD ID	subfamily	Chr	start	End	Strand	Block	Intron number	Peptide length	PI	MW (KDa)	subcellular localization prediction	Arabidopsis Homolog	E-value	Ident
BraA.HB3.a	Bra023506	Ⅰ	A02	2647311	2649160	-	R	2	289	6.52	33234.9	Nucleus.	AT5G15150	0	0.9113
BraA.HB3.b	Bra008717	Ⅰ	A10	12349232	12350742	+	R	2	288	6.36	33243.9	Nucleus.	AT5G15150	1e-178	0.9014
BraA.HB3.c	Bra006285	Ⅰ	A03	2857655	2859108	-	R	2	283	6.52	32433	Nucleus.	AT5G15150	4e-179	0.8942
BraA.HB3.d	Bra018154	Ⅰ	A06	10385492	10387071	+	-	3	230	9.86	26622.4	Nucleus.	AT5G15150	1e-56	0.8932
BraA.HB20	Bra039135	Ⅰ	A05	25172535	25176296	+	F	2	272	6.04	31490.9	Nucleus.	AT3G01220	6e-166	0.8555
BraA.HB23	Bra016300	Ⅰ	A08	17008523	17009456	+	B	2	254	5.58	29356.7	Nucleus.	AT1G26960	2e-155	0.8264
BraA.HB13.a	Bra016266	Ⅰ	A07	21825985	21827398	+	E	2	288	5.52	32493.3	Nucleus.	AT1G69780	0	0.915
BraA.HB13.b	Bra007881	Ⅰ	A02	10552134	10553803	+	E	2	285	5.64	32393.1	Nucleus.	AT1G69780	0	0.898
BraA.HB13.c	Bra003980	Ⅰ	A07	19375016	19376308	-	E	2	252	6.54	28492	Nucleus.	AT1G69780	2e-149	0.8151
BraA.HB1.a	Bra040519	Ⅰ	A01	26776812	26778122	-	F	3	274	5.63	31529	Nucleus.	AT3G01470	4e-126	0.7411
BraA.HB1.b	Bra039116	Ⅰ	A05	25248341	25249549	-	F	2	260	5.33	29936.3	Nucleus.	AT3G01470	4e-120	0.7061
BraA.HB1.c	Bra028454	Ⅰ	A07	14101225	14101925	-	-	2	178	6.34	20622.3	Nucleus.	AT3G01470	3e-40	0.6733
BraA.HB5.a	Bra031866	Ⅰ	A02	26487843	26489562	-	X	2	310	4.82	34227.1	Nucleus.	AT5G65310	3e-165	0.8012
BraA.HB5.b	Bra024377	Ⅰ	A06	15931727	15933120	-	X	2	305	5.08	34211.3	Nucleus.	AT5G65310	4e-157	0.7692
BraA.HB16.a	Bra011808	Ⅰ	A01	420773	421900	-	U	2	295	4.9	33432.7	Nucleus.	AT4G40060	0	0.8411
BraA.HB16.b	Bra010642	Ⅰ	A08	14961009	14962013	+	U	1	286	4.85	32470.4	Nucleus.	AT4G40060	9e-171	0.7911
BraA.HB6.a	Bra038523	Ⅰ	A09	33498671	33499774	+	I	2	311	4.54	35095.5	Nucleus.	AT2G22430	4e-166	0.8503
BraA.HB6.b	Bra030238	Ⅰ	A04	10103464	10104545	-	I	2	297	4.7	33830.1	Nucleus.	AT2G22430	2e-157	0.829
BraA.HB54	Bra024665	Ⅰ	A09	24939275	24939897	+	B	1	186	4.88	21553.2	Nucleus.	AT1G27045	3e-104	0.8226
BraA.HB12.b	Bra007637	Ⅰ	A09	31717906	31718999	-	N	1	230	5.64	26946.1	Nucleus.	AT3G61890	1e-115	0.789
BraA.HB12.a	Bra014417	Ⅰ	A04	477705	478768	+	N	1	228	5.05	26830.8	Nucleus.	AT3G61890	9e-115	0.8085
BraA.HB7.a	Bra004516	Ⅰ	A05	577488	578489	+	J	1	254	4.83	29599.7	Nucleus.	AT2G46680	1e-137	0.7808
BraA.HB7.b	Bra039265	Ⅰ	A04	18944149	18945130	-	J	2	229	5.18	26730.8	Nucleus.	AT2G46680	2e-118	0.7768
BraA.HB51.a	Bra009510	Ⅰ	A10	15796736	15798370	-	R	2	230	6.35	26684.2	Nucleus.	AT5G03790	2e-141	0.8186
BraA.HB51.b	Bra028820	Ⅰ	A02	535258	536724	+	R	2	227	8.98	26030.5	Nucleus.	AT5G03790	1e-132	0.8
BraA.HB22	Bra005259	Ⅰ	A05	4330458	4331229	-	J	2	187	7.74	21841.7	Nucleus.	AT5G03790	2e-40	0.65
BraA.HB53.a	Bra037154	Ⅰ	A09	4689796	4690914	-	X	1	225	5.9	25962.1	Nucleus.	AT5G66700	9e-110	0.8178
BraA.HB53.b	Bra012093	Ⅰ	A07	12283458	12284904	-	X	1	224	6.92	25729.8	Nucleus.	AT5G66700	1e-108	0.7946
BraA.HB53.c	Bra031819	Ⅰ	A02	26833007	26834029	-	X	1	231	5.2	26776.9	Nucleus.	AT5G66700	1e-102	0.7336
BraA.HB21.a	Bra040941	Ⅰ	Scaffold000321	15097	16603	-	-	2	222	5.84	25711.8	Nucleus.	AT2G18550	3e-127	0.7937
BraA.HB21.b	Bra028099	Ⅰ	A07	1295248	1296715	+	-	2	220	5.91	25657.8	Nucleus.	AT2G18550	2e-120	0.7602
BraA.HB40	Bra017780	Ⅰ	A03	30470161	30471721	-	U	2	217	5	25556.4	Nucleus.	AT4G36740	3e-119	0.8349
BraA.HB52	Bra022687	Ⅰ	A02	6982414	6982884	-	Wb	0	156	7.68	17922.1	Nucleus.	AT5G53980	1e-94	0.8462
BraA.HB17.a	Bra024888	Ⅱ	A06	23054046	23057004	+	K	3	197	7.8	22263.1	Nucleus.	AT2G01430	1e-119	0.8458
BraA.HB17.b	Bra026666	Ⅱ	A02	19459544	19464112	-	K	2	156	9.85	18248	Nucleus.	AT2G01430	5e-90	0.8447
BraA.HB17.c	Bra017451	Ⅱ	A09	13629444	13634382	-	K	2	160	9.35	18541.4	Nucleus.	AT2G01430	1e-87	0.821
BraA.HB18.a	Bra016174	Ⅱ	A07	22318460	22320641	+	E	3	209	9.11	23784	Nucleus.	AT1G70920	2e-102	0.8182
BraA.HB18.b	Bra007952	Ⅱ	A02	11073519	11075422	+	E	3	205	9.02	23416.6	Nucleus.	AT1G70920	8e-92	0.7736
BraA.HAT22.a	Bra011786	Ⅱ	A01	534222	535255	-	U	2	282	7.63	31065.8	Nucleus.	AT4G37790	2e-156	0.8561
BraA.HAT22.b	Bra017853	Ⅱ	A03	31038500	31039550	+	U	2	281	8.65	30475.5	Nucleus.	AT4G37790	6e-150	0.8328
BraA.HAT22.c	Bra010612	Ⅱ	A08	14784946	14785947	+	U	2	270	8.52	29774.6	Nucleus.	AT4G37790	5e-142	0.8191
BraA.HAT9	Bra030200	Ⅱ	A04	10435791	10436812	-	I	2	281	8	30862.7	Nucleus.	AT2G22800	3e-143	0.8185
BraA.HAT14.a	Bra009219	Ⅱ	A10	14781077	14783163	+	R	3	340	8.73	37972.4	Nucleus.	AT5G06710	4e-173	0.8156
BraA.HAT14.b	Bra005907	Ⅱ	A03	1151818	1153904	-	R	3	322	9.13	36032.4	Nucleus.	AT5G06710	5e-163	0.7623
BraA.HB4.a	Bra004874	Ⅱ	A05	2237723	2239355	-	J	3	295	9.08	32325.2	Nucleus.	AT2G44910	3e-140	0.8221
BraA.HB4.b	Bra040335	Ⅱ	A04	18545127	18546953	-	J	3	321	8.61	34811	Nucleus.	AT3G60390	9e-112	0.7211
BraA.HAT3	Bra007530	Ⅱ	A09	31157235	31158852	-	N	3	311	8.78	34147.4	Nucleus.	AT3G60390	6e-176	0.8599
BraA.HB2	Bra040094	Ⅱ	A01	10494091	10495157	-	U	2	285	9.09	31979.8	Nucleus.	AT4G16780	7e-179	0.9263
BraA.HAT1.a	Bra026255	Ⅱ	A01	10152374	10153464	-	U	3	274	8.75	30706.5	Nucleus.	AT4G17460	1e-180	0.8936
BraA.HAT1.b	Bra012663	Ⅱ	A03	22894734	22895838	+	U	3	285	7.7	31862	Nucleus.	AT4G17460	2e-175	0.8729
BraA.HAT2.a	Bra024948	Ⅱ	A06	23285318	23286437	+	V	3	276	7.66	31056.8	Nucleus.	AT5G47370	0	0.8807
BraA.HAT2.b	Bra017489	Ⅱ	A09	13383387	13384458	-	V	3	270	7.68	30150.8	Nucleus.	AT5G47370	1e-169	0.8456
BraA.HB14.a	Bra005398	Ⅲ	A05	5242686	5247047	+	J	17	849	6.03	92974.4	Nucleus.	AT2G34710	0	0.9426
BraA.HB14.b	Bra021926	Ⅲ	A04	15326439	15330527	-	J	14	843	5.9	92016.5	Nucleus.	AT2G34710	0	0.939
BraA.HB9	Bra032394	Ⅲ	A09	21839795	21844213	+	B	16	840	6.06	92157.7	Nucleus.	AT1G30490	0	0.9501
BraA.IFL1.a	Bra002458	Ⅲ	A10	9500544	9504627	+	Wb	16	850	5.65	93038.7	Nucleus.	AT5G60690	0	0.9694
BraA.IFL1.b	Bra020236	Ⅲ	A02	4707043	4711118	-	Wb	16	846	5.63	92971.7	Nucleus.	AT5G60690	0	0.9348
BraA.IFL1.c	Bra038295	Ⅲ	A06	11273376	11277631	+	-	17	833	5.56	91526.3	Nucleus.	AT5G60690	0	0.8463
BraA.HB8.a	Bra011392	Ⅲ	A01	2375068	2379500	+	U	15	833	5.84	91938.2	Nucleus.	AT4G32880	0	0.9724
BraA.HB8.b	Bra034539	Ⅲ	A08	12153980	12158765	+	U	16	832	5.87	91953.2	Nucleus.	AT4G32880	0	0.9712
BraA.HB15.a	Bra018948	Ⅲ	A06	1064705	1068720	+	C	14	838	5.91	91858.3	Nucleus.	AT1G52150	0	0.9666
BraA.HB15.b	Bra014315	Ⅲ	A08	1697496	1701182	+	C	15	834	5.94	91611.1	Nucleus.	AT1G52150	0	0.9534
BraA.HDG8.a	Bra032003	Ⅳ	A05	24776260	24779889	+	F	9	689	5.75	78040.3	Nucleus.	AT3G03260	0	0.6241
BraA.HDG8.b	Bra020066	Ⅳ	A02	3859511	3863279	-	-	9	682	5.61	76790.9	Nucleus.	AT3G03260	0	0.6145
BraA.HDG8.c	Bra021363	Ⅳ	A01	26309867	26314730	+	F	8	727	5.57	82297	Nucleus.	AT3G03260	0	0.6025
BraA.HDG9.a	Bra008562	Ⅳ	A10	11632175	11636720	+	R	9	723	7.03	81384.6	Nucleus.	AT1G34650	0	0.6339
BraA.HDG9.b	Bra023611	Ⅳ	A02	3147576	3151827	-	R	9	705	6.18	79599.2	Nucleus.	AT1G34650	0	0.6223
BraA.HDG9.c	Bra003213	Ⅳ	A07	15196167	15205678	-	-	9	710	6.42	79720.1	Nucleus.	AT1G34650	0	0.6165
BraA.GL2	Bra003535	Ⅳ	A07	16953640	16957383	+	E	8	750	6.33	83810.6	Nucleus.	AT1G79840	0	0.9073
BraA.HDG12.a	Bra016578	Ⅳ	A08	18364519	18367156	+	A	8	684	6.38	75954.5	Nucleus.	AT1G17920	0	0.8217
BraA.HDG12.b	Bra025938	Ⅳ	A06	6578757	6581562	-	A	9	694	6.55	77133.6	Nucleus.	AT1G17920	0	0.816
BraA.HDG11.a	Bra015996	Ⅳ	A07	23177444	23180742	-	E	9	717	6.28	78525.4	Nucleus.	AT1G73360	0	0.8405
BraA.HDG11.b	Bra003846	Ⅳ	A07	18619746	18622532	+	E	9	705	6.59	77109.9	Nucleus.	AT1G73360	0	0.8314
BraA.HDG4	Bra021035	Ⅳ	A08	9512364	9515589	-	U	9	734	5.99	82231.5	Nucleus.	AT4G17710	0	0.6737
BraA.HDG5	Bra017519	Ⅳ	A09	13145212	13149590	+	V	8	816	5.42	90928.1	Nucleus.	AT5G46880	0	0.8611
BraA.HDG1.a	Bra003439	Ⅳ	A07	16461803	16465417	+	N	8	785	6.26	85993.2	Nucleus.	AT3G61150	0	0.8668
BraA.HDG1.b	Bra004934	Ⅳ	A05	2556801	2560490	+	-	8	786	6.4	86359.8	Nucleus.	AT3G61150	0	0.6929
BraA.ANL2	Bra037355	Ⅳ	A09	225267	229473	-	O	8	790	5.88	86496.6	Nucleus.	AT4G00730	0	0.8676
BraA.HDG7	Bra028295	Ⅳ	A10	4740838	4743817	+	Wb	7	682	6.79	75428.6	Nucleus.	AT5G52170	0	0.7621
BraA.HDG3.a	Bra021779	Ⅳ	A04	14519369	14523325	+	J	9	728	6.16	81095.9	Nucleus.	AT2G32370	0	0.5472
BraA.HDG3.b	Bra005588	Ⅳ	A05	6373565	6377027	+	J	9	704	5.64	78630.8	Nucleus.	AT2G32370	0	0.5489
BraA.HDG2.a	Bra032478	Ⅳ	A09	38005186	38009083	+	A	8	719	5.5	79343.6	Nucleus.	AT1G05230	0	0.9461
BraA.HDG2.b	Bra015401	Ⅳ	A10	1593110	1596759	+	A	9	720	5.63	79623.8	Nucleus.	AT1G05230	0	0.9391
BraA.PDF2.a	Bra029527	Ⅳ	A09	17973104	17976659	-	O	9	745	5.56	81598.2	Nucleus.	AT4G04890	0	0.9398
BraA.PDF2.b	Bra000807	Ⅳ	A03	13289748	13293793	-	O	9	597	5.72	65722.4	Nucleus.	AT4G04890	0	0.8612
BraA.ATML1.a	Bra020872	Ⅳ	A08	10726692	10732201	+	U	8	748	5.4	82403.9	Nucleus.	AT4G21750	0	0.8753
BraA.ATML1.b	Bra038757	Ⅳ	A03	24275881	24279414	+	U	9	725	5.69	80080.2	Nucleus.	AT4G21750	0	0.8742
BraA.ATML1.c	Bra013556	Ⅳ	A01	6339548	6342659	+	U	7	690	5.35	75861.7	Nucleus.	AT4G21750	0	0.8723
