# Supplementary material for: Identification and Characterization of the HD-Zip Gene Family and Dimerization Analysis of HB7 and HB12 in Brassica napus L
Source: Genes (Basel). 2022 Nov 17;13(11):2139. doi: 10.3390/genes13112139 (PMC9690955; doi:10.3390/genes13112139)
Supplement: Supplementary file 1 [file genes-13-02139-s001.zip › Table S3.xlsx]

## Sheet: summary
Supplementary Table S3. HD-Zip genes identified in the eight B. napus varieties. ZS11, Gangan (GG), Zheyou7 (ZY), Shengli (SL), Tapidor (TA), Quinta (QU), Westar (WT), and No2127 (NO)
			Winter type oilseed rapes				Semi-Winter type oilseed rapes					Sring type oilseed rapes
			Darmor-bzh	Quinta	Tapidor		Shengli	Zheyou7	ZS11	Gangan		No2127	Westar
I	ATHB1	AT3G01470	5	5	5		8	4	5	6		6	7
I	ATHB12	AT3G61890	4	4	4		4	4	3	3		4	4
I	ATHB13	AT1G69780	6	5	6		6	6	6	6		6	6
I	ATHB16	AT4G40060	5	4	4		4	3	4	4		3	2
I	ATHB20	AT3G01220	3	0	4		1	1	3	4		3	6
I	ATHB21	AT2G18550	2	4	6		2	4	4	6		4	4
I	ATHB22	AT2G36610	2	2	2		2	2	2	2		2	2
I	ATHB23	AT1G26960	2	1	2		3	2	2	2		2	2
I	ATHB3	AT5G15150	5	1	6		1	6	6	6		7	7
I	ATHB40	AT4G36740	5	6	6		6	6	6	6		5	6
I	ATHB5	AT5G65310	5	4	4		4	4	4	4		4	3
I	ATHB51	AT5G03790	8	7	6		7	7	8	8		10	7
I	ATHB52	AT5G53980	2	2	2		2	2	3	2		2	2
I	ATHB53	AT5G66700	6	6	6		5	7	6	6		5	5
I	ATHB54	AT1G27045	1	1	1		1	1	1	1		1	1
I	ATHB6	AT2G22430	5	4	4		4	4	4	5		4	0
I	ATHB7	AT2G46680	3	4	4		4	3	3	4		4	4
II	ATHAT1	AT4G17460	4	4	4		4	4	4	4		4	4
II	ATHAT14	AT5G06710	4	4	3		2	4	4	4		5	4
II	ATHAT2	AT5G47370	4	4	4		4	4	4	4		4	4
II	ATHAT22	AT4G37790	3	7	6		6	6	6	6		5	6
II	ATHAT3	AT3G60390	2	2	2		2	2	2	2		2	2
II	ATHAT9	AT2G22800	0	2	2		2	2	2	3		2	2
II	ATHB17	AT2G01430	4	5	6		5	5	5	5		4	5
II	ATHB18	AT1G70920	2	4	4		4	4	5	4		2	4
II	ATHB2	AT4G16780	0	2	2		2	2	2	2		2	2
II	ATHB4	AT2G44910	3	4	4		3	4	4	4		3	4
III	ATHB14	AT2G34710	3	4	5		4	4	4	4		4	4
III	ATHB15	AT1G52150	3	4	4		4	4	4	4		4	4
III	ATHB8	AT4G32880	2	4	2		4	4	4	4		3	4
III	ATHB9	AT1G30490	2	2	2		2	2	2	2		2	2
III	ATIFL1	AT5G60690	3	6	5		5	5	5	6		4	6
IV	ATANL2	AT4G00730	4	4	4		4	3	3	2		4	2
IV	ATATML1	AT4G21750	6	6	6		6	1	7	6		6	6
IV	ATGL2	AT1G79840	2	2	2		2	2	2	2		2	2
IV	ATHDG1	AT3G61150	4	5	4		4	3	4	4		3	2
IV	ATHDG10	AT1G34650	0	0	0		0	0	0	0		0	0
IV	ATHDG11	AT1G73360	4	1	2		1	2	3	3		2	1
IV	ATHDG12	AT1G17920	6	0	1		4	1	4	3		3	1
IV	ATHDG2	AT1G05230	5	4	4		4	1	4	4		4	4
IV	ATHDG3	AT2G32370	4	4	4		4	3	4	4		4	4
IV	ATHDG4	AT4G17710	2	2	2		2	2	2	2		3	2
IV	ATHDG5	AT5G46880	4	4	4		4	3	4	4		4	4
IV	ATHDG6	AT4G25530	0	0	0		0	0	0	0		0	0
IV	ATHDG7	AT5G52170	2	2	2		2	2	2	2		2	2
IV	ATHDG8	AT3G03260	6	6	7		6	4	6	6		6	6
IV	ATHDG9	AT5G17320	4	5	6		5	4	4	0		4	6
IV	ATPDF2	AT4G04890	4	5	4		4	3	4	0		4	4
			165	168	179		169	156	180	175		173	171

## Sheet: subfamily 1
1	2	3	4	5	6	7	8	9	10	11	12	13	14	15	16	17
ATHB1	ATHB12	ATHB13	ATHB16	ATHB20	ATHB21	ATHB22	ATHB23	ATHB3	ATHB40	ATHB5	ATHB51	ATHB52	ATHB53	ATHB54	ATHB6	ATHB7
AT3G01470	AT3G61890	AT1G69780	AT4G40060	AT3G01220	AT2G18550	AT2G36610	AT1G26960	AT5G15150	AT4G36740	AT5G65310	AT5G03790	AT5G53980	AT5G66700	AT1G27045	AT2G22430	AT2G46680
BnaA07T0177300GG	BnaC04T0213200GG	BnaA02T0177400GG	BnaA01T0009400GG	BnaA01T0382000GG	BnaA07T0000100GG	BnaA05T0074700GG	BnaA08T0243200GG	BnaA02T0053800GG	BnaA01T0019500GG	BnaA02T0391700GG	BnaA02T0010600GG	BnaA02T0132000GG	BnaA02T0397000GG	BnaA09T0410700GG	BnaA04T0091000GG	BnaA04T0243400GG
BnaC01T0464500GG	BnaC08T0346700GG	BnaA07T0266800GG	BnaA08T0189000GG	BnaC01T0466400GG	BnaA09T0116100GG	BnaC04T0100500GG	BnaC08T0226500GG	BnaA03T0020800GG	BnaA07T0148500GG	BnaA06T0290500GG	BnaA10T0282100GG	BnaC02T0155300GG	BnaA07T0115700GG	BnaA09T0377300NO	BnaA04T0096100GG	BnaA05T0003500GG
BnaC05T0546900GG	Bnascaffold4547T0039400GG	BnaA07T0307500GG	BnaC01T0009800GG	BnaC05T0551400GG	BnaC07T0034000GG	BnaA05T0021400NO	BnaA08T0200300NO	BnaA10T0205800GG	BnaA08T0179900GG	BnaC02T0505100GG	BnaA10T0282200GG	BnaA02T0136000NO	BnaA09T0098200GG	BnaA09T0422900QU	BnaA09T0552100GG	BnaC04T0012700GG
BnaC05T0549400GG	BnaA09T0488800NO	BnaC02T0210800GG	BnaC03T0669500GG	Bnascaffold3880T0000100GG	BnaC09T0101200GG	BnaC04T0100300NO	BnaC08T0246200NO	BnaC02T0051800GG	BnaC01T0021500GG	BnaC03T0517100GG	BnaC02T0000500GG	BnaC02T0123200NO	BnaC02T0512200GG	BnaA09T0448200SL	BnaC04T0380500GG	BnaC04T0551300GG
BnaC06T0150600GG	BnaC04T0254100NO	BnaC06T0292800GG	BnaA08T0161300NO	BnaC01T0370900NO	Bnascaffold1230T0000100GG	BnaA05T0081800QU	BnaC08T0236800QU	BnaC03T0068900GG	BnaC03T0681200GG	BnaA02T0403700NO	BnaC03T0015500GG	BnaA02T0135000QU	BnaC07T0201500GG	BnaA09T0348300TA	BnaC08T0381700GG	BnaA04T0238000NO
Bnascaffold2241T0000100GG	BnaC08T0365700NO	BnaC06T0349900GG	BnaC03T0593200NO	BnaC05T0525300NO	Bnascaffold356T0000100GG	BnaC04T0099900QU	BnaA08T0219600SL	BnaC09T0458600GG	BnaC07T0516700GG	BnaA06T0305300NO	BnaC09T0551200GG	BnaC02T0124800QU	BnaC09T0078800GG	BnaA09T0416600WE	BnaA04T0094000NO	BnaA05T0003800NO
BnaA01T0382600NO	Bnascaffold2199T0037000NO	BnaA02T0182000NO	Bnascaffold2421T0008800NO	BnaC05T0542200NO	BnaA07T0017000NO	BnaA05T0079800SL	BnaC08T0256700SL	BnaA02T0057400NO	BnaA03T0533000NO	BnaC02T0499600NO	BnaC09T0551400GG	BnaA02T0139100SL	BnaA02T0408700NO	BnaA09T0396500ZY	BnaA09T0523000NO	BnaC04T0011500NO
BnaA07T0168000NO	BnaA04T0000500QU	BnaA07T0263300NO	BnaA08T0185600QU	BnaA01T0383500SL	BnaA09T0053400NO	BnaC04T0098100SL	Bnascaffold2427T0000100SL	BnaA03T0064300NO	BnaA08T0154200NO	BnaC03T0435400NO	Bnascaffold4693T0012100GG	BnaC02T0088300SL	BnaA07T0142200NO	BnaA09T0445600ZS	BnaC04T0409100NO	BnaC04T0569600NO
BnaC01T0369200NO	BnaA09T0536200QU	BnaA07T0309100NO	BnaC02T0312600QU	BnaA01T0309500TA	BnaC07T0032900NO	BnaA05T0075200TA	BnaA08T0216000TA	BnaA08T0002900NO	BnaC03T0602700NO	BnaA06T0291200QU	BnaA02T0012400NO	BnaA02T0100000TA	BnaC02T0507100NO	BnaA09g29480D	BnaC08T0397400NO	BnaA04T0284500QU
BnaC03T0556000NO	BnaC04T0252100QU	BnaC02T0195500NO	Bnascaffold2787T0065500QU	BnaA01T0318200TA	BnaC09T0088900NO	BnaC04T0098300TA	BnaC08T0258200TA	BnaA10T0154200NO	BnaC07T0508900NO	BnaC02T0511300QU	BnaA03T0012600NO	BnaC02T0091200TA	BnaC07T0206600NO		BnaA04T0137300QU	BnaA05T0010500QU
BnaC05T0539800NO	BnaC08T0401500QU	BnaC06T0293000NO	Bnascaffold520T0008900QU	BnaC01T0415600TA	BnaA07T0009100QU	BnaA05T0074400WE	BnaA08T0211200WE	BnaC02T0019700NO	Bnascaffold2421T0019700NO	BnaC02T0536600QU	BnaA10T0230500NO	BnaA02T0136200WE	BnaC09T0067500NO		BnaA09T0568100QU	BnaC04T0011000QU
BnaC06T0152000NO	BnaA09T0559100SL	BnaC06T0345300NO	BnaA01T0009100SL	Bnascaffold2685T0000400TA	BnaA09T0109700QU	BnaC04T0101400WE	BnaC08T0235000WE	BnaC09T0451400NO	BnaA03T0536500QU	BnaC03T0511200QU	BnaA10T0230600NO	BnaC02T0161800WE	BnaA07T0106200QU		BnaC04T0384400QU	BnaC04T0553400QU
BnaA01T0331400QU	BnaC04T0249500SL	BnaA02T0182300QU	BnaA08T0181300SL	BnaA01T0331800WE	BnaC07T0034200QU	BnaA05T0083800ZY	BnaA08T0224300ZY	Bnascaffold2463T0003900NO	BnaA08T0178400QU	BnaA02T0404600SL	BnaA10T0230800NO	BnaA02T0159700ZY	BnaA09T0090900QU		BnaC08T0444700QU	BnaA04T0206600SL
BnaA07T0131300QU	BnaC08T0375000SL	BnaA07T0227000QU	BnaC01T0001900SL	BnaC01T0429500WE	BnaC09T0123400QU	BnaC04T0100700ZY	BnaC08T0241500ZY	BnaC02T0018800QU	BnaC03T0662800QU	BnaA06T0289700SL	BnaA10T0230900NO	BnaC02T0007900ZY	BnaC02T0516300QU		BnaA04T0062600SL	BnaA05T0007600SL
BnaC02T0548900QU	Bnascaffold2800T0068700SL	BnaC02T0195200QU	BnaC03T0541500SL	BnaC01T0442200WE	BnaA09T0149500SL	BnaA05T0085000ZS	BnaA08T0232700ZS	BnaA08T0027400SL	BnaC07T0508300QU	BnaC02T0427400SL	BnaC09T0546100NO	BnaA02T0135800ZS	BnaC02T0543500QU		BnaA09T0591700SL	BnaC04T0011800SL
BnaC05T0505600QU	BnaA09T0459300TA	BnaC06T0291600QU	BnaA08T0177200TA	BnaC05T0550500WE	BnaC07T0033600SL	BnaC04T0099700ZS	BnaC08T0282200ZS	BnaA02T0032000TA	Bnascaffold2787T0053200QU	BnaC03T0390700SL	BnaC09T0546300NO	BnaC02T0171100ZS	BnaC07T0192800QU		BnaC04T0406900SL	BnaC04T0594900SL
BnaC06T0151100QU	BnaC04T0234500TA	BnaC06T0357400QU	BnaC03T0623600TA	BnaC05T0552700WE	BnaA07T0017100TA	BnaC04g08710D	BnaC08g48560D	BnaA07T0010100TA	Bnascaffold520T0019700QU	BnaA06T0276000TA	Bnascaffold1876T0046000NO	Bnascaffold2254T0000400ZS	BnaC09T0100700QU		BnaC08T0412400SL	BnaA04T0246800TA
BnaA01T0385500SL	BnaC08T0380100TA	BnaA02T0184400SL	Bnascaffold1809T0008600TA	Bnascaffold601T0000300WE	BnaA09T0103300TA	BnaA05g07750D	BnaA08g20030D	BnaA08T0028000TA	BnaA01T0019400SL	BnaC02T0437600TA	Bnascaffold2463T0056500NO	BnaA02g09950D	BnaA02T0409400SL		BnaA04T0098400TA	BnaA05T0005900TA
BnaA07T0158500SL	Bnascaffold2759T0007700TA	BnaA07T0253600SL	Bnascaffold2359T0010500TA	BnaC05T0557000ZY	BnaC07T0035800TA			BnaA10T0205600TA	BnaA03T0468400SL	BnaC02T0462600TA	BnaA02T0010300QU	BnaCnng64030D	BnaA07T0133100SL		BnaA09T0490900TA	BnaC04T0012600TA
BnaC01T0477600SL	BnaA04T0007700WE	BnaA07T0294200SL	BnaA08T0172700WE	BnaA01T0418600ZS	BnaC09T0122900TA			BnaC03T0033900TA	BnaA08T0174700SL	BnaC03T0474300TA	BnaA03T0012200QU		BnaA09T0128900SL		BnaC04T0399500TA	BnaC04T0572500TA
BnaC05T0510400SL	BnaA09T0527900WE	BnaC02T0155000SL	BnaC03T0590700WE	BnaC01T0496500ZS	Bnascaffold1122T0000200TA			BnaC09T0492700TA	BnaC01T0013100SL	BnaA02T0403900WE	BnaA10T0286600QU		BnaC02T0434700SL		BnaC08T0414800TA	BnaA04T0280600WE
BnaC05T0512100SL	BnaC04T0258300WE	BnaC06T0289300SL	BnaA08T0185000ZY	BnaC05T0563400ZS	Bnascaffold997T0000100TA			BnaA02T0057800WE	BnaC03T0550800SL	BnaA06T0297000WE	BnaA10T0286700QU		BnaC04T0462400SL		BnaA04T0064200ZY	BnaA05T0003900WE
BnaC06T0147000SL	BnaC08T0357000WE	BnaC06T0345600SL	BnaC03T0596200ZY	BnaCnng05820D	BnaA07T0017900WE			BnaA02T0150200WE	BnaC07T0490000SL	BnaC03T0450000WE	BnaA10T0287400QU		BnaA07T0138900TA		BnaA09T0538700ZY	BnaC04T0011500WE
Bnascaffold2488T0000300SL	BnaA09T0506300ZY	BnaA02T0146900TA	Bnascaffold2414T0010100ZY	BnaCnng61510D	BnaA09T0108100WE			BnaA03T0080200WE	BnaA03T0548200TA	BnaA02T0426200ZY	BnaC02T0005600QU		BnaA09T0085100TA		BnaC04T0391000ZY	BnaC04T0596800WE
Bnascaffold3032T0000200SL	BnaC04T0236800ZY	BnaA07T0262200TA	BnaA01T0009900ZS	BnaAnng29920D	BnaC01T0136900WE			BnaA10T0207300WE	BnaA08T0169900TA	BnaA06T0297400ZY	BnaC03T0010900QU		BnaC02T0442500TA		BnaC08T0395900ZY	BnaA04T0193900ZY
BnaA05T0436600TA	BnaC08T0360800ZY	BnaA07T0304100TA	BnaA08T0191900ZS		BnaC09T0129000WE			BnaC02T0060700WE	BnaC03T0652300TA	BnaC02T0383800ZY	BnaA02T0010700SL		BnaC02T0470200TA		BnaA04T0146100ZS	Bnascaffold3352T0000100ZY
BnaA07T0166000TA	Bnascaffold4467T0007000ZY	BnaC02T0163000TA	BnaC01T0011800ZS		BnaA09T0115700ZY			BnaC03T0014400WE	BnaC07T0519300TA	BnaC03T0448800ZY	BnaA10T0250100SL		BnaC07T0202900TA		BnaA09T0592800ZS	Bnascaffold3876T0000200ZY
BnaC01T0412700TA	BnaA04T0008400ZS	BnaC06T0285900TA	BnaC03T0681600ZS		BnaC01T0190800ZY			BnaC09T0484100WE	Bnascaffold1809T0019200TA	BnaA02T0412900ZS	BnaA10T0250200SL		BnaC09T0101600TA		BnaC04T0437600ZS	BnaA04T0294400ZS
BnaC05T0521900TA	BnaC04T0265500ZS	BnaC06T0342500TA	BnaC03g60860D		BnaC09T0105400ZY			BnaA02T0056700ZY	Bnascaffold2359T0021900TA	BnaA06T0302500ZS	BnaC09T0438300SL		BnaA02T0409000WE		BnaC08T0444800ZS	BnaC04T0012900ZS
BnaC06T0148400TA	BnaC08T0408600ZS	BnaA02T0182600WE	BnaC02g36010D		Bnascaffold169T0024000ZY			BnaA03T0082400ZY	BnaA03T0563400WE	BnaC02T0548400ZS	BnaC09T0438500SL		BnaA07T0140600WE		BnaA04g12880D	BnaC04T0611900ZS
BnaA01T0329800WE	BnaCnng73330D	BnaA07T0264800WE	BnaA01g00050D		BnaA07T0018500ZS			BnaA08T0028000ZY	BnaA08T0166200WE	BnaC03T0523100ZS	Bnascaffold1836T0092300SL		BnaC02T0537100WE		BnaA04g12890D	BnaC04g50970D
BnaA07T0165500WE	BnaA09g55520D	BnaA07T0307400WE	BnaC01g00960D		BnaA09T0117800ZS			BnaA10T0189600ZY	BnaC01T0002800WE	BnaC02g43700D	Bnascaffold2862T0011700SL		BnaC07T0209500WE		BnaA09g42630D	BnaC04g00750D
BnaC01T0439800WE	BnaC08g31770D	BnaC02T0233800WE	BnaA08g16080D		BnaC07T0038700ZS			BnaC09T0460500ZY	BnaC03T0600400WE	BnaA06g39210D	BnaA03T0009700TA		BnaC09T0107000WE		BnaC08g35090D	BnaA05g01190D
BnaC05T0546800WE	BnaA04g00500D	BnaC06T0327000WE			BnaC09T0122400ZS			BnaC09T0578600ZY	BnaC07T0475200WE	BnaAnng04800D	BnaA10T0281200TA		BnaA02T0431000ZY		BnaC04g34860D
BnaC06T0153400WE		BnaC06T0384000WE			BnaA09g09650D			BnaA02T0057800ZS	Bnascaffold286T0019300WE	BnaCnng64490D	BnaA10T0281300TA		BnaA07T0097100ZY
Bnascaffold1457T0000200WE		BnaA02T0206000ZY			BnaCnng58720D			BnaA03T0061800ZS	BnaA01T0019900ZY	BnaA08g04720D	BnaC02T0013100TA		BnaA09T0097000ZY
Bnascaffold3139T0000700WE		BnaA07T0216500ZY						BnaA10T0211100ZS	BnaA03T0568400ZY		BnaC09T0585000TA		BnaC02T0391200ZY
BnaA07T0121300ZY		BnaA07T0258400ZY						BnaC02T0067000ZS	BnaA08T0178300ZY		BnaC09T0585100TA		BnaC07T0190600ZY
BnaC05T0555000ZY		BnaC02T0058200ZY						BnaC03T0071000ZS	BnaC03T0606500ZY		BnaA02T0014000WE		BnaC07T0190800ZY
BnaC06T0149200ZY		BnaC06T0288600ZY						BnaC09T0511900ZS	BnaC07T0504400ZY		BnaA03T0021000WE		BnaC09T0084900ZY
Bnascaffold2811T0000100ZY		BnaC06T0345000ZY						BnaCnng67720D	Bnascaffold2414T0021000ZY		BnaA10T0282400WE		BnaA02T0418200ZS
BnaA01T0420800ZS		BnaA02T0183900ZS						BnaA03g05260D	BnaA01T0020600ZS		BnaA10T0282500WE		BnaA07T0146800ZS
BnaA07T0172800ZS		BnaA07T0269800ZS						BnaA10g18950D	BnaA03T0557900ZS		BnaC02T0011100WE		BnaA09T0099000ZS
BnaC01T0494400ZS		BnaA07T0312600ZS						BnaC03g06800D	BnaA08T0184300ZS		BnaC09T0578000WE		BnaC02T0555300ZS
BnaC05T0560000ZS		BnaC02T0242700ZS						BnaC05g20010D	BnaC01T0023800ZS		BnaC09T0578200WE		BnaC07T0212200ZS
BnaC06T0164800ZS		BnaC06T0304500ZS							BnaC03T0692100ZS		BnaA02T0010400ZY		BnaC09T0098600ZS
BnaCnng05590D		BnaC06T0363500ZS							BnaC07T0533600ZS		BnaA03T0031800ZY		BnaA02g34710D
BnaC06g12880D		BnaCnng70120D							BnaA08g15410D		BnaA10T0265100ZY		BnaA09g52670D
BnaA05g33840D		BnaC06g25160D							BnaC03g61830D		BnaA10T0265200ZY		BnaC07g16610D
BnaC05g48840D		BnaC06g30800D							BnaC07g46230D		BnaC03T0015000ZY		BnaCnng53110D
BnaA07g14910D		BnaA07g28310D							BnaA01g01090D		BnaC09T0553700ZY		BnaA07g37510D
		BnaA02g14550D							BnaC01g02120D		BnaC09T0553800ZY		BnaC09g07850D
		BnaA07g24100D									BnaA02T0013800ZS
											BnaA03T0012000ZS
											BnaA10T0288900ZS
											BnaA10T0289000ZS
											BnaC02T0013600ZS
											BnaC03T0016200ZS
											BnaC09T0608200ZS
											BnaC09T0608300ZS
											BnaCnng71060D
											BnaCnng02570D
											BnaA03g01050D
											BnaC04g00850D
											BnaAnng00780D
											BnaC03g01410D
											BnaA10g26320D
											BnaA10g26330D

## Sheet: subfamily 2
18	19	20	21	22	23	24	25	26	27
ATHAT1	ATHAT14	ATHAT2	ATHAT22	ATHAT3	ATHAT9	ATHB17	ATHB18	ATHB2	ATHB4
AT4G17460	AT5G06710	AT5G47370	AT4G37790	AT3G60390	AT2G22800	AT2G01430	AT1G70920	AT4G16780	AT2G44910
BnaA01T0173200GG	BnaA10T0260000GG	BnaA06T0406900GG	BnaA01T0011700GG	BnaA09T0510000GG	BnaA04T0099800GG	BnaA02T0296700GG	BnaA02T0184600GG	BnaA01T0178100GG	BnaA04T0233600GG
BnaA03T0387200GG	BnaC03T0029500GG	BnaA09T0209000GG	BnaA03T0503300GG	BnaC08T0334700GG	BnaA04T0103700GG	BnaA06T0400800GG	BnaA07T0315700GG	BnaC01T0215600GG	BnaA05T0037900GG
BnaC01T0209500GG	BnaC09T0526100GG	BnaC07T0246600GG	BnaA08T0183700GG	BnaA09T0477400NO	BnaC04T0384700GG	BnaA09T0212000GG	BnaA07T0331600GG	BnaA01T0150400NO	BnaC04T0054900GG
BnaC07T0402200GG	Bnascaffold4693T0025000GG	BnaC09T0211500GG	BnaC01T0012400GG	BnaC08T0354000NO	BnaA04T0097300NO	BnaC02T0386100GG	BnaC02T0222600GG	BnaC01T0127200NO	BnaC04T0541800GG
BnaA01T0145200NO	BnaA03T0025700NO	BnaA06T0416500NO	BnaC03T0674100GG	BnaA09T0525600QU	BnaC04T0413000NO	BnaC07T0255100GG	BnaC02T0207000NO	BnaA01T0129500QU	BnaA04T0228400NO
BnaA03T0434100NO	BnaA03T0028600NO	BnaA09T0148600NO	BnaC07T0522500GG	BnaC08T0389400QU	BnaA04T0144300QU	BnaA02T0307400NO	BnaC06T0356000NO	BnaC01T0145100QU	BnaC04T0052800NO
BnaC01T0120900NO	BnaA10T0208400NO	BnaC07T0256000NO	BnaA03T0541000NO	BnaA09T0549100SL	BnaC04T0389400QU	BnaA06T0410500NO	BnaA02T0188800QU	BnaC01T0208200SL	BnaC04T0559700NO
BnaC07T0394400NO	BnaC09T0517400NO	BnaC09T0208500NO	BnaA08T0158200NO	BnaC08T0363900SL	BnaA04T0066200SL	BnaA09T0151800NO	BnaA07T0278200QU	BnaC01T0307500SL	BnaA04T0275200QU
BnaA01T0125300QU	Bnascaffold2463T0043600NO	BnaA06T0399800QU	BnaC03T0596200NO	BnaA09T0448600TA	BnaC04T0410900SL	BnaC02T0377200NO	BnaC02T0206000QU	BnaA01T0108300TA	BnaA05T0044700QU
BnaA03T0423500QU	BnaA03T0024800QU	BnaA09T0199700QU	BnaC07T0514800NO	BnaC08T0367200TA	BnaA04T0102400TA	BnaA02T0305200QU	BnaC06T0368400QU	BnaC01T0158800TA	BnaC04T0053300QU
BnaC01T0139000QU	BnaA10T0257500QU	BnaC07T0238700QU	Bnascaffold2421T0011000NO	BnaA09T0517400WE	BnaC04T0403400TA	BnaA06T0394000QU	BnaA02T0193000SL	BnaA01T0102300WE	BnaC04T0543900QU
BnaC07T0394300QU	BnaC03T0024100QU	BnaC09T0235200QU	BnaA03T0543600QU	BnaC08T0344400WE	BnaA04T0141900WE	BnaA09T0203100QU	BnaA07T0304000SL	BnaC01T0178600WE	BnaA05T0042000SL
BnaA03T0355700SL	BnaC09T0544500QU	BnaA06T0403800SL	BnaA08T0182400QU	BnaA09T0495500ZY	BnaC04T0431200WE	BnaC02T0375800QU	BnaC02T0165500SL	BnaA01T0181200ZY	BnaC04T0053400SL
BnaC01T0202100SL	BnaA10T0228900SL	BnaA09T0255800SL	BnaC02T0309000QU	BnaC08T0348700ZY	BnaA04T0067400ZY	BnaC07T0246400QU	BnaC06T0358000SL	BnaC01T0158900ZY	BnaC04T0586300SL
BnaC01T0312300SL	BnaC09T0407000SL	BnaC07T0221200SL	BnaC07T0514300QU	BnaA09T0549500ZS	BnaC04T0395300ZY	BnaA02T0310500SL	BnaA02T0154200TA	BnaA01T0182500ZS	BnaA04T0237000TA
BnaC07T0375200SL	BnaA03T0022800TA	BnaC09T0093000SL	Bnascaffold1706T0000200QU	BnaC08T0395600ZS	BnaA04T0149700ZS	BnaA06T0397900SL	BnaA07T0313100TA	BnaC01T0233100ZS	BnaA05T0039800TA
BnaA01T0103300TA	BnaA10T0259000TA	BnaA06T0385500TA	Bnascaffold2787T0062900QU	BnaA09g38470D	BnaC04T0442200ZS	BnaA09T0258700SL	BnaC02T0174100TA		BnaC04T0052600TA
BnaA03T0428700TA	BnaC09T0560600TA	BnaA09T0192200TA	Bnascaffold520T0011000QU	BnaC08g30600D		BnaC02T0310100SL	BnaC06T0353600TA		BnaC04T0563500TA
BnaC01T0152700TA	BnaA03T0032900WE	BnaC07T0249200TA	BnaA01T0011100SL			BnaC07T0229300SL	BnaA02T0189900WE		BnaA04T0271100WE
BnaC07T0403600TA	BnaA10T0260900WE	BnaC09T0246200TA	BnaA03T0476000SL			BnaA02T0273900TA	BnaA07T0316500WE		BnaA05T0038500WE
BnaA01T0097300WE	BnaC09T0553900WE	BnaA06T0446800WE	BnaA08T0178300SL			BnaA06T0379700TA	BnaC02T0244300WE		BnaC04T0054000WE
BnaA03T0448200WE	Bnascaffold19T0000400WE	BnaA09T0201000WE	BnaC01T0004200SL			BnaA09T0195500TA	BnaC06T0395700WE		BnaC04T0587300WE
BnaC01T0172200WE	BnaA03T0045100ZY	BnaC07T0254300WE	BnaC03T0545000SL			BnaC02T0338400TA	BnaA02T0213500ZY		BnaA04T0184600ZY
BnaC06T0190200WE	BnaA10T0243100ZY	BnaC08T0161700WE	BnaC07T0496200SL			BnaC07T0257200TA	BnaA07T0267100ZY		BnaA05T0047700ZY
BnaA01T0175900ZY	BnaC03T0029000ZY	BnaA06T0409400ZY	BnaA03T0555800TA			BnaC09T0250500TA	BnaC02T0069500ZY		BnaC04T0055400ZY
BnaA03T0451100ZY	BnaC09T0528100ZY	BnaA09T0206100ZY	BnaA08T0174000TA			BnaA02T0313000WE	BnaC06T0356300ZY		BnaC04T0561100ZY
BnaC01T0152600ZY	BnaA03T0025300ZS	BnaC07T0235500ZY	BnaC03T0627300TA			BnaA06T0440600WE	BnaA02T0192000ZS		BnaA04T0284100ZS
BnaC07T0389100ZY	BnaA10T0265700ZS	BnaC09T0226000ZY	BnaC07T0525800TA			BnaA09T0204300WE	BnaA07T0321900ZS		BnaA05T0048900ZS
BnaA01T0177300ZS	BnaC03T0030200ZS	BnaA06T0416900ZS	Bnascaffold1809T0010800TA			BnaC02T0409100WE	BnaC02T0254900ZS		BnaC04T0054500ZS
BnaA03T0440600ZS	BnaC09T0581400ZS	BnaA09T0213600ZS	Bnascaffold2359T0012900TA			BnaC07T0262700WE	BnaC06T0297800ZS		BnaC04T0602200ZS
BnaC01T0227200ZS	BnaA03g55490D	BnaC07T0258700ZS	BnaA03T0571500WE			BnaA02T0338600ZY	BnaC06T0376700ZS		BnaC04g50010D
BnaC07T0415400ZS	BnaC09g48870D	BnaC09T0248300ZS	BnaA08T0169700WE			BnaA06T0403100ZY	BnaA07g28980D		BnaA04g25930D
BnaCnng68370D	BnaC03g02700D	BnaC09g20160D	BnaC03T0594500WE			BnaA09T0209200ZY	BnaA02g15270D		BnaA05g04390D
BnaC07g34350D	BnaA10g24250D	BnaA06g40090D	BnaC07T0481700WE			BnaC02T0245500ZY
BnaAnng23540D		BnaA09g18250D	Bnascaffold1716T0006200WE			BnaC07T0243300ZY
BnaA03g43080D		BnaC07g20160D	Bnascaffold286T0011200WE			BnaA02T0314500ZS
			BnaA01T0012100ZY			BnaA06T0410900ZS
			BnaA03T0575600ZY			BnaA09T0217600ZS
			BnaA08T0182200ZY			BnaC02T0425800ZS
			BnaC03T0600100ZY			BnaC07T0266600ZS
			BnaC07T0510400ZY			BnaA06g34950D
			Bnascaffold2414T0012500ZY			BnaC02g47650D
			BnaA01T0012200ZS			BnaA02g26930D
			BnaA03T0565800ZS			BnaC07g20780D
			BnaA08T0188300ZS
			BnaC01T0014400ZS
			BnaC03T0685500ZS
			BnaC07T0540600ZS
			BnaAnng16680D
			BnaA01g34550D
			BnaC01g01230D

## Sheet: subfamily 3
28	29	30	31	32
ATHB14	ATHB15	ATHB8	ATHB9	ATIFL1
AT2G34710	AT1G52150	AT4G32880	AT1G30490	AT5G60690
BnaA04T0175300GG	BnaA06T0019200GG	BnaA01T0048700GG	BnaA09T0375000GG	BnaA02T0094900GG
BnaA05T0087500GG	BnaA08T0009600GG	BnaA08T0137100GG	BnaC04T0224100GG	BnaA06T0179800GG
BnaC04T0119400GG	BnaC03T0772100GG	BnaC01T0054700GG	BnaA09T0339700NO	BnaA10T0154100GG
BnaC04T0474700GG	BnaC06T0053700GG	BnaC03T0740500GG	BnaC05T0249200NO	BnaC02T0101900GG
BnaA04T0168200NO	BnaA06T0020500NO	BnaA08T0114500NO	BnaA09T0386500QU	BnaC03T0595400GG
BnaA05T0034300NO	BnaC03T0691200NO	BnaC03T0661000NO	BnaC05T0217100QU	BnaC09T0392900GG
BnaC04T0118900NO	BnaC06T0054300NO	Bnascaffold2421T0049200NO	BnaA09T0410600SL	BnaA02T0098900NO
BnaC04T0493400NO	Bnascaffold1402T0017500NO	BnaA08T0139200QU	BnaC09T0431400SL	BnaA06T0182100NO
BnaA04T0216400QU	BnaA06T0019700QU	BnaC03T0720300QU	BnaA09T0311300TA	BnaA10T0103600NO
BnaA05T0095000QU	BnaA08T0018100QU	Bnascaffold2787T0019900QU	BnaC05T0255200TA	BnaC09T0382600NO
BnaC04T0119300QU	BnaC03T0752800QU	Bnascaffold520T0049200QU	BnaA09T0380000WE	BnaA02T0097400QU
BnaC04T0476400QU	BnaC06T0056000QU	BnaA01T0048000SL	BnaC05T0251000WE	BnaA06T0180500QU
BnaA04T0135500SL	BnaA06T0019800SL	BnaA08T0135100SL	BnaA09T0360200ZY	BnaA10T0151300QU
BnaA05T0093000SL	BnaA08T0017600SL	BnaC01T0045900SL	BnaC05T0252600ZY	BnaC02T0070800QU
BnaC04T0118100SL	BnaC03T0655700SL	BnaC03T0623600SL	BnaA09T0409100ZS	BnaC03T0588900QU
BnaC04T0522300SL	BnaC06T0054200SL	Bnascaffold1809T0048200TA	BnaC05T0264200ZS	BnaC09T0408200QU
BnaA04T0175000TA	BnaA06T0019600TA	Bnascaffold2359T0055600TA	BnaC05g23470D	BnaA02T0099200SL
BnaA05T0088400TA	BnaA08T0017600TA	BnaA08T0126300WE	BnaA09g26050D	BnaA10T0125100SL
BnaC03T0750100TA	BnaC03T0740500TA	BnaC01T0037200WE		BnaC02T0050000SL
BnaC04T0498800TA	BnaC06T0054400TA	BnaC03T0654900WE		BnaC03T0469700SL
Bnascaffold1849T0000400TA	BnaA06T0019500WE	Bnascaffold286T0049100WE		BnaC09T0276600SL
BnaA04T0211700WE	BnaA08T0018500WE	BnaA01T0049200ZY		BnaA06T0181700TA
BnaA05T0098200WE	BnaC03T0686300WE	BnaA08T0138300ZY		BnaA10T0153400TA
BnaC04T0121200WE	BnaC06T0053000WE	BnaC03T0665400ZY		BnaC02T0047900TA
BnaC04T0520200WE	BnaA06T0018400ZY	Bnascaffold2414T0054700ZY		BnaC03T0549400TA
BnaA04T0138000ZY	BnaA08T0017900ZY	BnaA01T0049700ZS		BnaC09T0425600TA
BnaA05T0096200ZY	BnaC03T0696700ZY	BnaA08T0143700ZS		BnaA02T0099100WE
BnaC04T0119900ZY	BnaC06T0053700ZY	BnaC01T0058500ZS		BnaA06T0182200WE
BnaC04T0486400ZY	BnaA06T0020300ZS	BnaC03T0757300ZS		BnaA10T0156400WE
BnaA04T0222700ZS	BnaA08T0019100ZS	BnaC03g66860D		BnaC02T0110800WE
BnaA05T0097900ZS	BnaC03T0790600ZS	BnaA08g11980D		BnaC03T0518700WE
BnaC04T0121100ZS	BnaC06T0062700ZS			BnaC09T0416300WE
BnaC04T0535400ZS	BnaA06g01940D			BnaA02T0114400ZY
BnaA05g09120D	BnaC06g05240D			BnaA06T0179700ZY
BnaA04g20300D	BnaA08g01600D			BnaA10T0139100ZY
BnaC04g10480D				BnaC03T0522900ZY
				BnaC09T0387000ZY
				BnaA02T0097200ZS
				BnaA06T0186200ZS
				BnaC02T0116800ZS
				BnaC03T0604200ZS
				BnaC09T0442300ZS
				BnaC09g54340D
				BnaA10g13520D
				BnaA06g18550D

## Sheet: subfamily 4
33	34	35	36	37	38	39	40	41	42	43	44	45	46	47	48
ATANL2	ATATML1	ATGL2	ATHDG1	ATHDG10	ATHDG11	ATHDG12	ATHDG2	ATHDG3	ATHDG4	ATHDG5	ATHDG6	ATHDG7	ATHDG8	ATHDG9	ATPDF2
AT4G00730	AT4G21750	AT1G79840	AT3G61150	AT1G34650	AT1G73360	AT1G17920	AT1G05230	AT2G32370	AT4G17710	AT5G46880	AT4G25530	AT5G52170	AT3G03260	AT5G17320	AT4G04890
BnaA03T0230100GG	BnaA01T0114900GG	BnaA07T0224700GG	BnaA05T0044100GG		BnaA07T0254800GG	BnaA06T0118900GG	BnaA09T0636300GG	BnaA04T0161800GG	BnaA08T0098000GG	BnaA06T0410000GG		BnaA10T0087000GG	BnaA01T0387600GG	BnaA07T0186500NO	BnaA03T0261000NO
BnaC03T0329900GG	BnaA03T0408800GG	BnaC06T0225700GG	BnaA07T0216400GG		BnaA07T0346900GG	BnaC05T0148500GG	BnaA09T0665800GG	BnaA05T0104900GG	BnaC08T0103700GG	BnaA09T0206100GG		BnaC09T0299700GG	BnaA02T0077200GG	BnaA10T0138400NO	BnaA09T0169100NO
BnaA03T0276300NO	BnaA08T0116900GG	BnaA07T0217700NO	BnaC04T0063100GG		BnaC06T0270900GG	BnaC08T0188500GG	BnaA10T0034300GG	BnaC04T0144600GG	BnaA08T0076200NO	BnaC07T0241900GG		BnaA10T0022400NO	BnaA05T0376900GG	BnaC06T0182800NO	BnaC03T0236100NO
BnaA09T0005000NO	BnaC01T0133700GG	BnaC06T0228200NO	BnaC06T0213400GG		BnaC06T0270200NO	BnaA06T0122400NO	BnaC05T0033000GG	BnaC04T0457000GG	BnaA08T0076300NO	BnaC09T0207300GG		BnaC09T0289500NO	BnaC01T0479800GG	BnaC09T0432000NO	BnaC09T0235100NO
BnaA09T0006500NO	BnaC03T0713300GG	BnaA07T0182400QU	BnaA07T0208400NO		BnaC06T0378000NO	BnaC05T0142000NO	BnaA09T0612000NO	BnaA04T0153600NO	BnaC08T0125600NO	BnaA06T0419500NO		BnaA10T0082200QU	BnaC02T0080700GG	BnaA07T0150700QU	BnaA03T0252000QU
BnaC03T0255700NO	BnaC07T0424000GG	BnaC06T0227100QU	BnaC04T0060100NO		BnaC06T0270600QU	BnaC08T0211700NO	BnaA09T0645400NO	BnaA05T0052300NO	BnaA08T0099100QU	BnaA09T0145700NO		BnaC09T0325000QU	BnaC05T0537200GG	BnaA10T0188200QU	BnaA09T0221500QU
BnaA03T0266800QU	BnaA01T0086600NO	BnaA07T0209900SL	BnaC06T0214900NO		BnaC06T0254000SL	BnaA06T0123600SL	BnaC05T0031600NO	BnaC04T0145100NO	BnaC08T0116500QU	BnaC07T0250800NO		BnaA10T0059600SL	BnaA01T0371400NO	BnaC02T0031800QU	BnaC03T0302000QU
BnaA09T0009300QU	BnaA03T0454400NO	BnaC06T0211800SL	BnaA05T0050500QU		BnaC06T0265800TA	BnaA08T0247500SL	Bnascaffold2891T0031000NO	BnaC04T0475100NO	BnaA08T0099200SL	BnaC09T0204400NO		BnaC09T0166000SL	BnaA02T0081100NO	BnaC06T0181400QU	BnaC09T0261200QU
BnaC03T0321700QU	BnaA08T0094400NO	BnaA07T0217500TA	BnaA05T0051000QU		BnaC06T0371700TA	BnaC05T0171400SL	BnaA09T0652800QU	BnaA04T0203700QU	BnaC08T0135100SL	BnaA06T0403000QU		BnaA10T0085300TA	BnaA05T0400400NO	BnaC09T0458600QU	Bnascaffold55T0000300QU
BnaC09T0004700QU	BnaC01T0042200NO	BnaC06T0222500TA	BnaA07T0173400QU		BnaC06T0306400WE	BnaC08T0219100SL	BnaA10T0032900QU	BnaA05T0112500QU	BnaA03T0496600TA	BnaA09T0196900QU		BnaC09T0337200TA	BnaA05T0407700NO	BnaA02T0070300SL	BnaA03T0187100SL
BnaA03T0200800SL	BnaC03T0634200NO	BnaA07T0216300WE	BnaC04T0060400QU		BnaC06T0266900ZY	BnaC05T0147000TA	BnaC05T0002200QU	BnaC04T0143400QU	BnaC08T0137600TA	BnaC07T0234500QU		BnaA10T0088000WE	BnaC01T0380500NO	BnaA07T0178100SL	BnaA09T0276400SL
BnaA09T0003900SL	BnaC07T0416700NO	BnaC06T0267200WE	BnaC06T0213900QU		BnaC06T0376500ZY	BnaC08T0198700WE	BnaC08T0541600QU	BnaC04T0460000QU	BnaA08T0099200WE	BnaC09T0230700QU		BnaC09T0319600WE	BnaC02T0051300NO	BnaC02T0013000SL	BnaC03T0193300SL
BnaC03T0213800SL	BnaA01T0051400QU	BnaA07T0171600ZY	BnaA05T0048100SL		BnaA07T0338100ZS	BnaC05T0143800ZY	BnaA09T0678000SL	BnaA04T0122000SL	BnaC08T0108200WE	BnaA06T0407000SL		BnaA10T0065300ZY	BnaA01T0319800QU	BnaC06T0372400SL	BnaC09T0104300SL
Bnascaffold966T0005400SL	BnaA03T0443500QU	BnaC06T0223900ZY	BnaA07T0200400SL		BnaC06T0284000ZS	BnaA06T0122900ZS	BnaA09T0711100SL	BnaA05T0110900SL	BnaA08T0101000ZY	BnaA09T0252300SL		BnaC09T0289100ZY	BnaA02T0079200QU	BnaC09T0325500SL	BnaA03T0258100TA
BnaA03T0273200TA	BnaA08T0119800QU	BnaA07T0223600ZS	BnaC04T0060700SL		BnaC06T0397700ZS	BnaA08T0259400ZS	BnaA10T0012100SL	BnaC04T0142500SL	BnaC08T0116300ZY	BnaC07T0216600SL		BnaA10T0090300ZS	BnaA05T0389300QU	BnaA02T0042700TA	BnaA09T0213300TA
BnaC03T0295400TA	BnaC01T0062100QU	BnaC06T0240800ZS	BnaC06T0199400SL		BnaC06g23610D	BnaC05T0151100ZS	BnaC05T0032600SL	BnaC04T0504400SL	BnaA08T0106400ZS	BnaC09T0089000SL		BnaC09T0342000ZS	BnaA08T0293500QU	BnaA07T0185200TA	BnaC03T0275000TA
BnaC09T0003800TA	BnaC03T0693700QU	BnaA07g19690D	BnaA05T0045500TA		BnaA07g22690D	BnaC08T0242500ZS	BnaA09T0566000TA	BnaA04T0161300TA	BnaC08T0154500ZS	BnaA06T0388800TA		BnaC09g28280D	BnaC02T0050000QU	BnaA10T0189800TA	BnaC09T0274400TA
Bnascaffold2366T0004400TA	BnaC07T0415300QU	BnaC06g18950D	BnaA07T0208400TA		BnaA07g30820D	BnaC05g13860D	BnaA09T0615800TA	BnaA05T0106700TA	BnaC08g10960D	BnaA09T0189500TA		BnaA10g07580D	BnaC05T0479800QU	BnaA10T0190500TA	BnaA03T0274700WE
BnaA09T0006800WE	BnaA01T0117400SL		BnaC04T0060000TA		BnaC06g34320D	BnaA06g12130D	BnaA10T0034300TA	BnaC04T0122700TA	BnaA08g08410D	BnaC07T0245000TA			BnaA01T0374700SL	BnaC06T0177100TA	BnaA09T0222300WE
BnaC03T0269400WE	BnaA03T0376700SL		BnaC06T0209800TA			BnaA06g12120D	BnaC05T0033200TA	BnaC04T0481700TA		BnaC09T0242400TA			BnaA02T0083000SL	BnaC09T0474000TA	BnaC03T0248900WE
BnaA09T0008600ZY	BnaA08T0116300SL		BnaA07T0207100WE			BnaA09g28630D	BnaA09T0647300WE	BnaA04T0197800WE		BnaA06T0450000WE			BnaA05T0421300SL	BnaA02T0068600WE	BnaC09T0254500WE
BnaA09T0012800ZY	BnaC01T0125900SL		BnaC06T0254300WE			BnaA08g22870D	BnaA10T0035400WE	BnaA05T0116200WE		BnaA09T0198100WE			BnaA05T0425200SL	BnaA07T0185500WE	BnaA09T0226800ZY
BnaC03T0272000ZY	BnaC03T0583200SL		BnaA07T0162300ZY			BnaC08g17610D	BnaC05T0034700WE	BnaC04T0147200WE		BnaC07T0250100WE			BnaC01T0486100SL	BnaA10T0191900WE	BnaC03T0252200ZY
BnaA03T0279000ZS	BnaC07T0396400SL		BnaC04T0062500ZY				BnaC08T0492200WE	BnaC04T0504000WE		BnaC09T0228800WE			BnaC02T0030200SL	BnaC02T0072900WE	BnaC05T0321800ZY
BnaA09T0013800ZS	BnaA01T0047700TA		BnaC06T0211600ZY				BnaA09T0652800ZY	BnaA04T0124700ZY		BnaA06T0412600ZY			BnaA02T0056100TA	BnaC06T0229300WE	BnaA03T0263700ZS
BnaC03T0335900ZS	BnaA03T0448000TA		BnaA05T0054900ZS				BnaA09T0681000ZS	BnaC03T0209800ZY		BnaA09T0203300ZY			BnaA05T0430700TA	BnaC09T0466300WE	BnaA09T0234900ZS
BnaA09g51780D	BnaA08T0112300TA		BnaA07T0214600ZS				BnaA09T0702500ZS	BnaC04T0469100ZY		BnaC07T0231100ZY			BnaC01T0428500TA	BnaA02T0068300ZY	BnaC03T0315100ZS
BnaA03g27000D	BnaC01T0073600TA		BnaC04T0061200ZS				BnaA10T0033900ZS	BnaA04T0208900ZS		BnaA06T0420200ZS			BnaC01T0429900TA	BnaA07T0140300ZY	BnaC09T0276000ZS
BnaCnng02160D	BnaC03T0682600TA		BnaC06T0227900ZS				BnaC05T0035800ZS	BnaA05T0116700ZS		BnaA09T0210400ZS			BnaC05T0509900TA	BnaC06T0178700ZY	BnaC03g30030D
BnaC03g31960D	BnaC07T0425800TA		BnaC04g04470D				BnaCnng73480D	BnaC04T0147200ZS		BnaC07T0254200ZS			Bnascaffold3288T0000300TA	BnaC09T0441500ZY	BnaA09g20170D
	BnaA01T0038100WE		BnaCnng13490D				BnaC08g44100D	BnaC04T0517400ZS		BnaC09T0243900ZS			Bnascaffold802T0000100TA	BnaA07T0192100ZS	BnaA03g25590D
	BnaA03T0469000WE		BnaA07g18950D				BnaA10g03260D	BnaA04g18690D		BnaA06g35810D			BnaA01T0318500WE	BnaC02T0079500ZS	BnaC09g22500D
	BnaA08T0106500WE		BnaA05g05080D				BnaC05g03270D	BnaA05g10820D		BnaAnng07300D			BnaA02T0081400WE	BnaC06T0194700ZS
	BnaC01T0117400WE						BnaA09g50360D	BnaC04g42840D		BnaC09g19790D			BnaA05T0437400WE	BnaC09T0491700ZS
	BnaC07T0383000WE							BnaC04g12430D		BnaC07g19650D			BnaC01T0451200WE	BnaA07g37850D
	BnaC09T0057400WE												BnaC02T0090000WE	BnaC09g40650D
	BnaC03T0638300ZY												BnaC05T0537300WE	BnaC02g07220D
	BnaA01T0118700ZS												BnaA02T0086200ZY	BnaA02g03520D
	BnaA03T0462400ZS												BnaA05T0442700ZY
	BnaA08T0123900ZS												BnaA05T0451800ZY
	BnaC01T0144900ZS												BnaC01T0423800ZY
	BnaC03T0725800ZS												BnaA05T0484900ZS
	BnaC07T0438400ZS												BnaA05T0498900ZS
	Bnascaffold0022T0000200ZS												BnaA05T0499600ZS
	BnaC03g64570D												BnaC02T0097500ZS
	BnaCnng51630D												Bnascaffold0026T0025300ZS
	BnaA03g44880D												Bnascaffold0027T0053300ZS
	BnaA08g10010D												BnaA01g34420D
	BnaA01g11580D												BnaAnng25630D
	BnaC07g36880D												BnaC02g09070D
													BnaA05g32490D
													BnaA02g04510D
													BnaCnng18470D
