# Supplementary material for: Identification and Characterization of the HD-Zip Gene Family and Dimerization Analysis of HB7 and HB12 in Brassica napus L
Source: Genes (Basel). 2022 Nov 17;13(11):2139. doi: 10.3390/genes13112139 (PMC9690955; doi:10.3390/genes13112139)
Supplement: Supplementary file 1 [file genes-13-02139-s001.zip › Table S4.xlsx]

## Sheet: B.napus
Table S4 The four duplicated types of HD-Zip genes in the three species of Brassica.
Symblo	ID	Duplicated type
BnaA.HB16.a	BnaA01g00050D	WGD or Segmental
BnaA.HB40.a	BnaA01g01090D	WGD or Segmental
BnaA.ATML1.a	BnaA01g11580D	WGD or Segmental
BnaA.HDG8.d	BnaA01g34420D	WGD or Segmental
BnaA.HAT22.a	BnaA01g34550D	Dispersed
BnaA.HDG9.a	BnaA02g03520D	WGD or Segmental
BnaA.HDG8.b	BnaA02g04510D	WGD or Segmental
BnaA.HB52	BnaA02g09950D	Dispersed
BnaA.HB13.a	BnaA02g14550D	WGD or Segmental
BnaA.HB18.a	BnaA02g15270D	WGD or Segmental
BnaA.HB17.a	BnaA02g26930D	WGD or Segmental
BnaA.HB53.c	BnaA02g34710D	WGD or Segmental
BnaA.HB51.c	BnaA03g01050D	WGD or Segmental
BnaA.HB3.b	BnaA03g05260D	WGD or Segmental
BnaA.PDF2.b	BnaA03g25590D	WGD or Segmental
BnaA.ANL2.a	BnaA03g27000D	WGD or Segmental
BnaA.HAT1.b	BnaA03g43080D	WGD or Segmental
BnaA.ATML1.c	BnaA03g44880D	WGD or Segmental
BnaA.HAT14.b	BnaA03g55490D	WGD or Segmental
BnaA.HB12.a	BnaA04g00500D	WGD or Segmental
BnaA.HB6.b	BnaA04g12880D	WGD or Segmental
BnaA.HB6.c	BnaA04g12890D	WGD or Segmental
BnaA.HDG3.a	BnaA04g18690D	WGD or Segmental
BnaA.HB14.b	BnaA04g20300D	WGD or Segmental
BnaA.HB4.b	BnaA04g25930D	WGD or Segmental
BnaA.HB7	BnaA05g01190D	WGD or Segmental
BnaA.HB4.a	BnaA05g04390D	WGD or Segmental
BnaA.HDG1.b	BnaA05g05080D	WGD or Segmental
BnaA.HB22	BnaA05g07750D	WGD or Segmental
BnaA.HB14.a	BnaA05g09120D	WGD or Segmental
BnaA.HDG3.b	BnaA05g10820D	WGD or Segmental
BnaA.HDG8.a	BnaA05g32490D	WGD or Segmental
BnaA.HB1.a	BnaA05g33840D	WGD or Segmental
BnaA.HB15.a	BnaA06g01940D	WGD or Segmental
BnaA.HDG12.c	BnaA06g12120D	Tandem
BnaA.HDG12.a	BnaA06g12130D	Tandem
BnaA.IFL1.b	BnaA06g18550D	Dispersed
BnaA.HB17.b	BnaA06g34950D	WGD or Segmental
BnaA.HDG5.b	BnaA06g35810D	WGD or Segmental
BnaA.HB5.c	BnaA06g39210D	Dispersed
BnaA.HAT2.b	BnaA06g40090D	WGD or Segmental
BnaA.HB1.b	BnaA07g14910D	WGD or Segmental
BnaA.HDG1.a	BnaA07g18950D	WGD or Segmental
BnaA.GL2	BnaA07g19690D	WGD or Segmental
BnaA.HDG11.b	BnaA07g22690D	WGD or Segmental
BnaA.HB13.c	BnaA07g24100D	WGD or Segmental
BnaA.HB13.b	BnaA07g28310D	WGD or Segmental
BnaA.HB18.b	BnaA07g28980D	WGD or Segmental
BnaA.HDG11.a	BnaA07g30820D	WGD or Segmental
BnaA.HB53.b	BnaA07g37510D	WGD or Segmental
BnaA.HDG9.b	BnaA07g37850D	Dispersed
BnaA.HB15.b	BnaA08g01600D	WGD or Segmental
BnaA.HB5.a	BnaA08g04720D	Dispersed
BnaA.HDG4	BnaA08g08410D	WGD or Segmental
BnaA.ATML1.b	BnaA08g10010D	WGD or Segmental
BnaA.HB8	BnaA08g11980D	WGD or Segmental
BnaA.HB40.b	BnaA08g15410D	WGD or Segmental
BnaA.HB16.b	BnaA08g16080D	WGD or Segmental
BnaA.HB23	BnaA08g20030D	WGD or Segmental
BnaA.HDG12.b	BnaA08g22870D	WGD or Segmental
BnaA.HB21	BnaA09g09650D	WGD or Segmental
BnaA.HAT2.a	BnaA09g18250D	WGD or Segmental
BnaA.PDF2.a	BnaA09g20170D	WGD or Segmental
BnaA.HB9	BnaA09g26050D	WGD or Segmental
BnaA.HDG12.d	BnaA09g28630D	Dispersed
BnaA.HB54	BnaA09g29480D	WGD or Segmental
BnaA.HAT3	BnaA09g38470D	WGD or Segmental
BnaA.HB6.a	BnaA09g42630D	WGD or Segmental
BnaA.HDG2.a	BnaA09g50360D	WGD or Segmental
BnaA.ANL2.b	BnaA09g51780D	WGD or Segmental
BnaA.HB53.a	BnaA09g52670D	WGD or Segmental
BnaA.HB12.b	BnaA09g55520D	WGD or Segmental
BnaA.HDG2.b	BnaA10g03260D	WGD or Segmental
BnaA.HDG7	BnaA10g07580D	WGD or Segmental
BnaA.IFL1.a	BnaA10g13520D	WGD or Segmental
BnaA.HB3.a	BnaA10g18950D	WGD or Segmental
BnaA.HAT14.a	BnaA10g24250D	WGD or Segmental
BnaA.HB51.d	BnaA10g26320D	Tandem
BnaA.HB51.a	BnaA10g26330D	Tandem
BnaA.HB51.b	BnaAnng00780D	WGD or Segmental
BnaA.HB5.b	BnaAnng04800D	WGD or Segmental
BnaA.HDG5.a	BnaAnng07300D	WGD or Segmental
BnaA.HAT22.b	BnaAnng16680D	Dispersed
BnaA.HAT1.a	BnaAnng23540D	Dispersed
BnaA.HDG8.c	BnaAnng25630D	Dispersed
BnaA.HB20	BnaAnng29920D	Dispersed
BnaC.HB16.a	BnaC01g00960D	WGD or Segmental
BnaC.HAT22	BnaC01g01230D	Dispersed
BnaC.HB40.a	BnaC01g02120D	WGD or Segmental
BnaC.HDG9.b	BnaC02g07220D	WGD or Segmental
BnaC.HDG8.a	BnaC02g09070D	WGD or Segmental
BnaC.HB16.c	BnaC02g36010D	Dispersed
BnaC.HB5.a	BnaC02g43700D	WGD or Segmental
BnaC.HB17.a	BnaC02g47650D	Dispersed
BnaC.HB51.c	BnaC03g01410D	WGD or Segmental
BnaC.HAT14.b	BnaC03g02700D	WGD or Segmental
BnaC.HB3.b	BnaC03g06800D	WGD or Segmental
BnaC.PDF2.b	BnaC03g30030D	WGD or Segmental
BnaC.ANL2.a	BnaC03g31960D	WGD or Segmental
BnaC.HB16.b	BnaC03g60860D	WGD or Segmental
BnaC.HB40.c	BnaC03g61830D	WGD or Segmental
BnaC.ATML1.a	BnaC03g64570D	WGD or Segmental
BnaC.HB8	BnaC03g66860D	WGD or Segmental
BnaC.HB7.a	BnaC04g00750D	WGD or Segmental
BnaC.HB51.d	BnaC04g00850D	Dispersed
BnaC.HDG1.b	BnaC04g04470D	WGD or Segmental
BnaC.HB22	BnaC04g08710D	WGD or Segmental
BnaC.HB14	BnaC04g10480D	WGD or Segmental
BnaC.HDG3.b	BnaC04g12430D	WGD or Segmental
BnaC.HB6.b	BnaC04g34860D	WGD or Segmental
BnaC.HDG3.a	BnaC04g42840D	WGD or Segmental
BnaC.HB4	BnaC04g50010D	WGD or Segmental
BnaC.HB7.b	BnaC04g50970D	WGD or Segmental
BnaC.HDG2.a	BnaC05g03270D	WGD or Segmental
BnaC.HDG12.a	BnaC05g13860D	WGD or Segmental
BnaC.HB3.a	BnaC05g20010D	WGD or Segmental
BnaC.HB9	BnaC05g23470D	WGD or Segmental
BnaC.HB1.b	BnaC05g48840D	WGD or Segmental
BnaC.HB15	BnaC06g05240D	WGD or Segmental
BnaC.HB1.c	BnaC06g12880D	WGD or Segmental
BnaC.GL2	BnaC06g18950D	WGD or Segmental
BnaC.HDG11.a	BnaC06g23610D	WGD or Segmental
BnaC.HB13.c	BnaC06g25160D	WGD or Segmental
BnaC.HB13.a	BnaC06g30800D	WGD or Segmental
BnaC.HDG11.b	BnaC06g34320D	WGD or Segmental
BnaC.HB53.c	BnaC07g16610D	WGD or Segmental
BnaC.HDG5.b	BnaC07g19650D	WGD or Segmental
BnaC.HAT2.a	BnaC07g20160D	WGD or Segmental
BnaC.HB17.b	BnaC07g20780D	WGD or Segmental
BnaC.HAT1.a	BnaC07g34350D	WGD or Segmental
BnaC.ATML1.c	BnaC07g36880D	WGD or Segmental
BnaC.HB40.b	BnaC07g46230D	WGD or Segmental
BnaC.HDG4	BnaC08g10960D	WGD or Segmental
BnaC.HDG12.b	BnaC08g17610D	WGD or Segmental
BnaC.HAT3	BnaC08g30600D	WGD or Segmental
BnaC.HB12.b	BnaC08g31770D	WGD or Segmental
BnaC.HB6.a	BnaC08g35090D	WGD or Segmental
BnaC.HDG2.c	BnaC08g44100D	WGD or Segmental
BnaC.HB23	BnaC08g48560D	Dispersed
BnaC.HB53.b	BnaC09g07850D	WGD or Segmental
BnaC.HDG5.a	BnaC09g19790D	WGD or Segmental
BnaC.HAT2.b	BnaC09g20160D	WGD or Segmental
BnaC.PDF2.a	BnaC09g22500D	WGD or Segmental
BnaC.HDG7	BnaC09g28280D	WGD or Segmental
BnaC.HDG9.a	BnaC09g40650D	WGD or Segmental
BnaC.HAT14.a	BnaC09g48870D	WGD or Segmental
BnaC.IFL1	BnaC09g54340D	Dispersed
BnaC.ANL2.b	BnaCnng02160D	WGD or Segmental
BnaC.HB51.b	BnaCnng02570D	WGD or Segmental
BnaC.HB1.a	BnaCnng05590D	WGD or Segmental
BnaC.HB20.b	BnaCnng05820D	WGD or Segmental
BnaC.HDG1.a	BnaCnng13490D	WGD or Segmental
BnaC.HDG8.b	BnaCnng18470D	WGD or Segmental
BnaC.ATML1.b	BnaCnng51630D	Dispersed
BnaC.HB53.a	BnaCnng53110D	Dispersed
BnaC.HB21	BnaCnng58720D	Dispersed
BnaC.HB20.a	BnaCnng61510D	Dispersed
BnaC.HB52	BnaCnng64030D	Dispersed
BnaC.HB5.b	BnaCnng64490D	Dispersed
BnaC.HB3.c	BnaCnng67720D	Dispersed
BnaC.HAT1.b	BnaCnng68370D	Dispersed
BnaC.HB13.b	BnaCnng70120D	Dispersed
BnaC.HB51.a	BnaCnng71060D	Dispersed
BnaC.HB12.a	BnaCnng73330D	Dispersed
BnaC.HDG2.b	BnaCnng73480D	Dispersed

## Sheet: B.oleracea
Symblo	ID	Duplicated type
BolC.HB51.b	Bol005467	WGD or Segmental
BolC.HAT2.a	Bol007895	WGD or Segmental
BolC.HB5.a	Bol008046	WGD or Segmental
BolC.HB53.b	Bol008103	WGD or Segmental
BolC.HDG5.b	Bol008505	WGD or Segmental
BolC.HB23	Bol008712	WGD or Segmental
BolC.HB5.b	Bol009225	WGD or Segmental
BolC.HB51.d	Bol010029	Tandem
BolC.HB51.a	Bol010030	Tandem
BolC.ANL2	Bol010763	WGD or Segmental
BolC.HB22	Bol011745	Dispersed
BolC.HB17.b	Bol014821	WGD or Segmental
BolC.HB51.c	Bol015334	WGD or Segmental
BolC.HAT14.c	Bol015462	WGD or Segmental
BolC.HAT14.b	Bol015467	Proximal
BolC.HB52	Bol017228	Dispersed
BolC.HB13.c	Bol017368	WGD or Segmental
BolC.HB8.a	Bol017514	WGD or Segmental
BolC.HB3.d	Bol017515	Dispersed
BolC.HB8.b	Bol017856	WGD or Segmental
BolC.HAT22.b	Bol018593	WGD or Segmental
BolC.HAT2.b	Bol018919	WGD or Segmental
BolC.HDG5.a	Bol018939	WGD or Segmental
BolC.HB53.a	Bol019262	WGD or Segmental
BolC.HB15.a	Bol019484	WGD or Segmental
BolC.HB3.e	Bol019777	Dispersed
BolC.HB3.a	Bol021218	WGD or Segmental
BolC.GL2	Bol021421	Dispersed
BolC.HB4.b	Bol021702	WGD or Segmental
BolC.HB9	Bol022567	Dispersed
BolC.HB13.a	Bol023894	WGD or Segmental
BolC.HB53.c	Bol027187	WGD or Segmental
BolC.HB14.a	Bol027381	WGD or Segmental
BolC.HB16.a	Bol028866	WGD or Segmental
BolC.HAT22.a	Bol028887	WGD or Segmental
BolC.HB40.a	Bol028974	WGD or Segmental
BolC.HB4.a	Bol030131	WGD or Segmental
BolC.HB3.b	Bol030434	WGD or Segmental
BolC.HB16.b	Bol032764	WGD or Segmental
BolC.HB3.c	Bol034321	WGD or Segmental
BolC.HB15.b	Bol035052	Proximal
BolC.IFL1.a	Bol035990	Dispersed
BolC.HAT1.a	Bol037129	WGD or Segmental
BolC.HB14.b	Bol037848	WGD or Segmental
BolC.HDG2	Bol040962	WGD or Segmental
BolC.HB21.b	Bol041520	WGD or Segmental
BolC.HAT14.a	Bol043922	WGD or Segmental
BolC.HAT3	Bol044530	WGD or Segmental
BolC.HB6.a	Bol045833	WGD or Segmental

## Sheet: B.rapa
Symblo	ID	Duplicated type
BraA.PDF2.b	Bra000807	WGD or Segmental
BraA.IFL1.a	Bra002458	WGD or Segmental
BraA.HDG9.c	Bra003213	Dispersed
BraA.HDG1.a	Bra003439	WGD or Segmental
BraA.GL2	Bra003535	Dispersed
BraA.HDG11.b	Bra003846	WGD or Segmental
BraA.HB13.c	Bra003980	WGD or Segmental
BraA.HB7.a	Bra004516	WGD or Segmental
BraA.HB4.a	Bra004874	WGD or Segmental
BraA.HDG1.b	Bra004934	WGD or Segmental
BraA.HB22	Bra005259	Dispersed
BraA.HB14.a	Bra005398	WGD or Segmental
BraA.HDG3.b	Bra005588	WGD or Segmental
BraA.HAT14.b	Bra005907	WGD or Segmental
BraA.HB3.c	Bra006285	WGD or Segmental
BraA.HAT3	Bra007530	WGD or Segmental
BraA.HB12.b	Bra007637	WGD or Segmental
BraA.HB13.b	Bra007881	WGD or Segmental
BraA.HB18.b	Bra007952	WGD or Segmental
BraA.HDG9.a	Bra008562	WGD or Segmental
BraA.HB3.b	Bra008717	WGD or Segmental
BraA.HAT14.a	Bra009219	WGD or Segmental
BraA.HB51.a	Bra009510	WGD or Segmental
BraA.HAT22.c	Bra010612	WGD or Segmental
BraA.HB16.b	Bra010642	WGD or Segmental
BraA.HB8.a	Bra011392	WGD or Segmental
BraA.HAT22.a	Bra011786	WGD or Segmental
BraA.HB16.a	Bra011808	WGD or Segmental
BraA.HB53.b	Bra012093	WGD or Segmental
BraA.HAT1.b	Bra012663	WGD or Segmental
BraA.ATML1.c	Bra013556	WGD or Segmental
BraA.HB15.b	Bra014315	WGD or Segmental
BraA.HB12.a	Bra014417	WGD or Segmental
BraA.HDG2.b	Bra015401	WGD or Segmental
BraA.HDG11.a	Bra015996	WGD or Segmental
BraA.HB18.a	Bra016174	WGD or Segmental
BraA.HB13.a	Bra016266	WGD or Segmental
BraA.HB23	Bra016300	WGD or Segmental
BraA.HDG12.a	Bra016578	WGD or Segmental
BraA.HB17.c	Bra017451	WGD or Segmental
BraA.HAT2.b	Bra017489	WGD or Segmental
BraA.HDG5	Bra017519	WGD or Segmental
BraA.HB40	Bra017780	WGD or Segmental
BraA.HAT22.b	Bra017853	WGD or Segmental
BraA.HB15.a	Bra018948	WGD or Segmental
BraA.HDG8.b	Bra020066	Dispersed
BraA.IFL1.b	Bra020236	WGD or Segmental
BraA.ATML1.a	Bra020872	WGD or Segmental
BraA.HDG4	Bra021035	WGD or Segmental
BraA.HDG8.c	Bra021363	WGD or Segmental
BraA.HDG3.a	Bra021779	WGD or Segmental
BraA.HB14.b	Bra021926	WGD or Segmental
BraA.HB52	Bra022687	Dispersed
BraA.HB3.a	Bra023506	WGD or Segmental
BraA.HDG9.b	Bra023611	WGD or Segmental
BraA.HB5.b	Bra024377	WGD or Segmental
BraA.HB54	Bra024665	Dispersed
BraA.HB17.a	Bra024888	WGD or Segmental
BraA.HAT2.a	Bra024948	WGD or Segmental
BraA.HDG12.b	Bra025938	WGD or Segmental
BraA.HAT1.a	Bra026255	WGD or Segmental
BraA.HB17.b	Bra026666	WGD or Segmental
BraA.HB21.b	Bra028099	Dispersed
BraA.HDG7	Bra028295	WGD or Segmental
BraA.HB1.c	Bra028454	Dispersed
BraA.HB51.b	Bra028820	WGD or Segmental
BraA.PDF2.a	Bra029527	WGD or Segmental
BraA.HAT9	Bra030200	WGD or Segmental
BraA.HB6.b	Bra030238	WGD or Segmental
BraA.HB53.c	Bra031819	WGD or Segmental
BraA.HB5.a	Bra031866	WGD or Segmental
BraA.HDG8.a	Bra032003	WGD or Segmental
BraA.HB9	Bra032394	WGD or Segmental
BraA.HDG2.a	Bra032478	WGD or Segmental
BraA.HB8.b	Bra034539	WGD or Segmental
BraA.HB53.a	Bra037154	WGD or Segmental
BraA.ANL2	Bra037355	WGD or Segmental
BraA.IFL1.c	Bra038295	WGD or Segmental
BraA.HB6.a	Bra038523	WGD or Segmental
BraA.ATML1.b	Bra038757	WGD or Segmental
BraA.HB1.b	Bra039116	WGD or Segmental
BraA.HB20	Bra039135	WGD or Segmental
BraA.HB7.b	Bra039265	WGD or Segmental
BraA.HB2	Bra040094	Dispersed
BraA.HB4.b	Bra040335	WGD or Segmental
BraA.HB1.a	Bra040519	WGD or Segmental
