# Supplementary material for: Identification and Characterization of the HD-Zip Gene Family and Dimerization Analysis of HB7 and HB12 in Brassica napus L
Source: Genes (Basel). 2022 Nov 17;13(11):2139. doi: 10.3390/genes13112139 (PMC9690955; doi:10.3390/genes13112139)
Supplement: Supplementary file 1 [file genes-13-02139-s001.zip › Table S5.xlsx]

## Sheet: Sheet 1
Supplementary Table S5 Syntenic gene analysis of HD-Zip genes in A. thaliana, B. rapa, B. oleracea and B. napus
Symbol	BRAD ID	Subfamily	tPCK Chr	Block	Bra			Bol			BnaA			BnaC
					LF	MF1	MF2	LF	MF1	MF2	LF	MF1	MF2	LF	MF1	MF2
ATHB1	AT3G01470	I	tPCK2	F	BraA.HB1.b (Bra039116)	BraA.HB1.a (Bra040519)		(Bol002148)	(Bol001502)		BnaA.HB1.a (BnaA05g33840D)			BnaC.HB1.b (BnaC05g48840D)
ATHB12	AT3G61890	I	tPCK6	N	BraA.HB12.b (Bra007637)	BraA.HB12.a (Bra014417)		(Bol044575)	(Bol037475)			BnaA.HB12.a (BnaA04g00500D)		BnaC.HB12.b (BnaC08g31770D)
ATHB13	AT1G69780	I	tPCK6	E	BraA.HB13.a (Bra016266)	BraA.HB13.b (Bra007881)	BraA.HB13.c (Bra003980)	BolC.HB13.a (Bol023894)	(Bol002264)	BolC.HB13.b (Bol017368)	BnaA.HB13.b (BnaA07g28310D)	BnaA.HB13.a (BnaA02g14550D)	BnaA.HB13.c (BnaA07g24100D)	BnaC.HB13.a (BnaC06g30800D)		BnaC.HB13.c (BnaC06g25160D)
ATHB16	AT4G40060	I	tPCK4	U	BraA.HB16.a (Bra011808)		BraA.HB16.b (Bra010642)	BolC.HB16.a (Bol028866)		BolC.HB16.b (Bol032764)	BnaA.HB16.a (BnaA01g00050D)		BnaA.HB16.b (BnaA08g16080D)	BnaC.HB16.a (BnaC01g00960D)		BnaC.HB16.b (BnaC03g60860D)
ATHB20	AT3G01220	I	tPCK2	F	BraA.HB20 (Bra039135)		(Bra001016)	(Bol002166)
ATHB22	AT2G36610	I	tPCK3	J	BraA.HB22 (Bra005259)			BolC.HB22 (Bol011745)			BnaA.HB22 (BnaA05g07750D)			BnaC.HB22.a (BnaC04g08710D)
ATHB23	AT1G26960	I	tPCK1	B		BraA.HB23 (Bra016300)			BolC.HB23 (Bol008712)	(Bol004369)		BnaA.HB23 (BnaA08g20030D)
ATHB3	AT5G15150	I	tPCK5	R	BraA.HB3.b (Bra008717)	BraA.HB3.c (Bra006285 )	BraA.HB3.a (Bra023506)	BolC.HB3.b (Bol030434)	BolC.HB3.c (Bol034321)	BolC.HB3.a (Bol021218)	BnaA.HB3.a (BnaA10g18950D)	BnaA.HB3.b (BnaA03g05260D)			BnaC.HB3.b (BnaC03g06800D)
ATHB40	AT4G36740	I	tPCK4	U		BraA.HB40 (Bra017780)	(Bra010573)	BolC.HB40.a (Bol028974)		BolC.HB40.b (Bol016320)			BnaA.HB40.b (BnaA08g15410D)		BnaC.HB40.b (BnaC07g46230D)	BnaC.HB40.c (BnaC03g61830D)
ATHB5	AT5G65310	I	tPCK7	X	BraA.HB5.b (Bra024377)	BraA.HB5.a (Bra031866)		BolC.HB5.b (Bol009225)	BolC.HB5.a (Bol008046)						BnaC.HB5.a (BnaC02g43700D)
ATHB51	AT5G03790	I	tPCK5	R	BraA.HB51.a (Bra009510)		BraA.HB51.b (Bra028820)	BolC.HB51.d (Bol010029)	BolC.HB51.c (Bol015334)	BolC.HB51.b (Bol005467)	BnaA.HB51.d (BnaA10g26320D)				BnaC.HB51.c (BnaC03g01410D)
ATHB52	AT5G53980	I	tPCK5	Wb			BraA.HB52 (Bra022687)			BolC.HB52 (Bol017228)			BnaA.HB52 (BnaA02g09950D)
ATHB53	AT5G66700	I	tPCK7	X	BraA.HB53.b (Bra012093)	BraA.HB53.c (Bra031819)	BraA.HB53.a (Bra037154)	BolC.HB53.c (Bol027187)	BolC.HB53.b (Bol008103)	BolC.HB53.a (Bol019262)		BnaA.HB53.c (BnaA02g34710D)		BnaC.HB53.c (BnaC07g16610D)		BnaC.HB53.b (BnaC09g07850D)
ATHB6	AT2G22430	I	tPCK3	I	BraA.HB6.a (Bra038523)	BraA.HB6.b (Bra030238)		BolC.HB6.a (Bol045833)	BolC.HB6.b (Bol031772)		BnaA.HB21 (BnaA09g09650D)	BnaA.HB6.b (BnaA04g12880D)		BnaC.HB6.a (BnaC08g35090D)	BnaC.HB6.b (BnaC04g34860D)
ATHB7	AT2G46680	I	tPCK3	J	BraA.HB7.a (Bra004516)	BraA.HB7.b (Bra039265)		(Bol004911)	(Bol021795)		BnaA.HB7 (BnaA05g01190D)			BnaC.HB7.a (BnaC04g00750D)	BnaC.HB7.b (BnaC04g50970D)
ATHAT1	AT4G17460	II	tPCK4	U	BraA.HAT1.a (Bra026255)	BraA.HAT1.b (Bra012663)		BolC.HAT1.b (Bol019994)	BolC.HAT1.a (Bol037129)			BnaA.HAT1.b (BnaA03g43080D)			BnaC.HAT1.a (BnaC07g34350D)
ATHAT14	AT5G06710	II	tPCK5	R	BraA.HAT14.a (Bra009219)	BraA.HAT14.b (Bra005907)		BolC.HAT14.a (Bol043922)	BolC.HAT14.c (Bol015462)		BnaA.HAT14.a (BnaA10g24250D)			BnaC.HAT14.a (BnaC09g48870D)	BnaC.HAT14.b (BnaC03g02700D)
ATHAT2	AT5G47370	II	tPCK7	V	BraA.HAT2.a (Bra024948)		BraA.HAT2.b (Bra017489)	BolC.HAT2.a (Bol007895)		BolC.HAT2.b (Bol018919)			BnaA.HAT2.a (BnaA09g18250D)	BnaC.HAT2.a (BnaC07g20160D)		BnaC.HAT2.b (BnaC09g20160D)
ATHAT22	AT4G37790	II	tPCK4	U	BraA.HAT22.a (Bra011786)	BraA.HAT22.b (Bra017853)	BraA.HAT22.c (Bra010612)	BolC.HAT22.a (Bol028887)	BolC.HAT22.b (Bol018593)	(Bol032731)				BnaC.HAT22 (BnaC01g01230D)
ATHAT3	AT3G60390	II	tPCK6	N	BraA.HAT3 (Bra007530)			BolC.HAT3 (Bol044530)			BnaA.HAT3 (BnaA09g38470D)			BnaC.HAT3 (BnaC08g30600D)
ATHAT9	AT2G22800	II	tPCK3	I		BraA.HAT9 (Bra030200)			(Bol031728)
ATHB17	AT2G01430	II	tPCK7	K	BraA.HB17.a (Bra024888)	BraA.HB17.b (Bra026666)	BraA.HB17.c (Bra017451)	(Bol001693)	BolC.HB17.b (Bol014821)	(Bol018884)	BnaA.HB17.b (BnaA06g34950D)	BnaA.HB17.a (BnaA02g26930D)	(BnaA09g18620D)	BnaC.HB17.b (BnaC07g20780D)
ATHB18	AT1G70920	II	tPCK6	E	BraA.HB18.a (Bra016174)	BraA.HB18.b (Bra007952)		(Bol016173)	(Bol034978)	(Bol017431)		BnaA.HB18.a (BnaA02g15270D)		(BnaC06g32060D)
ATHB2	AT4G16780	II	tPCK4	U	BraA.HB2 (Bra040094)			BolC.HB2( Bol019947)
ATHB4	AT2G44910	II	tPCK3	J	BraA.HB4.a (Bra004874)	BraA.HB4.b (Bra040335)		BolC.HB4.a (Bol030131)	BolC.HB4.b (Bol021702)		BnaA.HB4.a (BnaA05g04390D)	BnaA.HB4.b (BnaA04g25930D)			BnaC.HB4 (BnaC04g50010D)
ATHB14	AT2G34710	III	tPCK3	J	BraA.HB14.a (Bra005398)	BraA.HB14.b (Bra021926)		BolC.HB14.a (Bol027381)	BolC.HB14.b (Bol037848)		BnaA.HB14.a (BnaA05g09120D)	BnaA.HB14.b (BnaA04g20300D)		BnaC.HB14 (BnaC04g10480D)
ATHB15	AT1G52150	III	tPCK1	C	BraA.HB15.a (Bra018948)	BraA.HB15.b (Bra014315)		BolC.HB15.a (Bol019484)	(Bol035049)		BnaA.HB15.a (BnaA06g01940D)	BnaA.HB15.b (BnaA08g01600D)		BnaC.HB15.a (BnaC06g05240D)	(BnaC03g69040D)
ATHB8	AT4G32880	III	tPCK4	U	BraA.HB8.a (Bra011392)		BraA.HB8.b (Bra034539)	BolC.HB8.b (Bol017856)		BolC.HB8.a (Bol017514)			BnaA.HB8.b (BnaA08g11980D)			BnaC.HB8.a (BnaC03g66860D)
ATHB9	AT1G30490	III	tPCK1	B	BraA.HB9 (Bra032394)			BolC.HB9 (Bol022567)			BnaA.HB9 (BnaA09g26050D)			BnaC.HB9.a (BnaC05g23470D)
ATIFL1	AT5G60690	III	tPCK5	Wb	BraA.IFL1.a (Bra002458)		BraA.IFL1.b (Bra020236)	(Bol003093)		BolC.IFL1.a (Bol035990)	BnaA.IFL1.a (BnaA10g13520D)
ATANL2	AT4G00730	IV	tPCK5	O	BraA.ANL2 (Bra037355)	(Bra000960)		(Bol011495)	BolC.ANL2 (Bol010763)			BnaA.ANL2.a (BnaA03g27000D)			BnaC.ANL2.a (BnaC03g31960D)
ATML1	AT4G21750	IV	tPCK4	U	BraA.ATML1.c (Bra013556)	BraA.ATML1.b (Bra038757)	BraA.ATML1.a (Bra020872)	(Bol028447)	(Bol024290)	(Bol011967)	BnaA.ATML1.a (BnaA01g11580D)	BnaA.ATML1.c (BnaA03g44880D)	BnaA.ATML1.b (BnaA08g10010D)		BnaC.ATML1.c (BnaC07g36880D)	BnaC.ATML1.a (BnaC03g64570D)
ATGL2	AT1G79840	IV	tPCK6	E			BraA.GL2 (Bra003535)			BolC.GL2 (Bol021421)			BnaA.GL2 (BnaA07g19690D)			BnaC.GL2 (BnaC06g18950D)
ATHDG1	AT3G61150	IV	tPCK6	N	(Bra007562)		BraA.HDG1.a (Bra003439)			BolC.HDG1 (Bol003415)			BnaA.HDG1.a (BnaA07g18950D)
ATHDG11	AT1G73360	IV	tPCK6	E	BraA.HDG11.a (Bra015996)		BraA.HDG11.b (Bra003846)	(Bol026268)		(Bol040010)	BnaA.HDG11.a (BnaA07g30820D)		BnaA.HDG11.b (BnaA07g22690D)	BnaC.HDG11.b (BnaC06g34320D)		BnaC.HDG11.a (BnaC06g23610D)
ATHDG12	AT1G17920	IV	tPCK1	A	BraA.HDG12.b (Bra025938)	BraA.HDG12.a (Bra016578)		(Bol030811)	(Bol013243)		BnaA.HDG12.c (BnaA06g12120D)	BnaA.HDG12.b (BnaA08g22870D)		BnaC.HDG12.a (BnaC05g13860D)	BnaC.HDG12.b (BnaC08g17610D)
ATHDG2	AT1G05230	IV	tPCK1	A	BraA.HDG2.b (Bra015401)		BraA.HDG2.a (Bra032478)	BolC.HDG2 (Bol040962)		(Bol018321)	BnaA.HDG2.b (BnaA10g03260D)		BnaA.HDG2.a (BnaA09g50360D)	BnaC.HDG2.a (BnaC05g03270D)		BnaC.HDG2.c (BnaC08g44100D)
ATHDG3	AT2G32370	IV	tPCK3	J	BraA.HDG3.b (Bra005588)	BraA.HDG3.a (Bra021779)		(Bol013453)	(Bol006413)		BnaA.HDG3.b (BnaA05g10820D)	BnaA.HDG3.a (BnaA04g18690D)		BnaC.HDG3.b (BnaC04g12430D)	BnaC.HDG3.a (BnaC04g42840D)
ATHDG4	AT4G17710	IV	tPCK4	U			BraA.HDG4 (Bra021035)			BolC.HDG4 (Bol003648)			BnaA.HDG4 (BnaA08g08410D)			BnaC.HDG4.a (BnaC08g10960D)
ATHDG5	AT5G46880	IV	tPCK7	V	(Bra024984)		BraA.HDG5 (Bra017519)	BolC.HDG5.b (Bol008505 )		BolC.HDG5.a (Bol018939)	BnaA.HDG5.b (BnaA06g35810D)			BnaC.HDG5.b (BnaC07g19650D)		BnaC.HDG5.a (BnaC09g19790D)
ATHDG7	AT5G52170	IV	tPCK5	Wb	BraA.HDG7 (Bra028295)			(Bol029430)			BnaA.HDG7 (BnaA10g07580D)			BnaC.HDG7.a (BnaC09g28280D)
ATHDG8	AT3G03260	IV	tPCK2	F	BraA.HDG8.a (Bra032003)	BraA.HDG8.c (Bra021363)		(Bol000508)	(Bol003809)		BnaA.HDG8.a (BnaA05g32490D)	BnaA.HDG8.d (BnaA01g34420D)
ATHDG9	AT5G17320	IV	tPCK5	R	BraA.HDG9.a (Bra008562)		BraA.HDG9.b (Bra023611)	(Bol019810)		(Bol021335)			BnaA.HDG9.a (BnaA02g03520D)	BnaC.HDG9.a (BnaC09g40650D)		BnaC.HDG9.b (BnaC02g07220D)
ATPDF2	AT4G04890	IV	tPCK5	O	BraA.PDF2.a (Bra029527)	BraA.PDF2.b (Bra000807)	(Bra018508)	(Bol032666)	(Bol030576)		BnaA.PDF2.a (BnaA09g20170D)	BnaA.PDF2.b (BnaA03g25590D)		BnaC.PDF2.a (BnaC09g22500D)	BnaC.PDF2.b (BnaC03g30030D)
Note: The gene marked in red is not HD-Zip gene
