# Supplementary material for: Identification and Characterization of the HD-Zip Gene Family and Dimerization Analysis of HB7 and HB12 in Brassica napus L
Source: Genes (Basel). 2022 Nov 17;13(11):2139. doi: 10.3390/genes13112139 (PMC9690955; doi:10.3390/genes13112139)
Supplement: Supplementary file 1 [file genes-13-02139-s001.zip › Table S6.xlsx]

## Sheet: Bna-Bna
Supplementary Table S6 The Estimated Ka/Ks ratios of orthologous pairs.
Gene1	Gene2	Ka	Ks	Ka/Ks	Types of selection
BnaA.HB1.a	BnaC.HB1.b	0.0099216	0.0800349	0.123966	Purify selection
BnaA.HB12.a	BnaC.HB12.b	0.0668594	0.241352	0.27702	Purify selection
BnaA.HB13.b	BnaC.HB13.a	0.00597018	0.0284125	0.210125	Purify selection
BnaA.HB13.b	BnaC.HB13.c	0.0644121	0.280966	0.229252	Purify selection
BnaA.HB13.a	BnaC.HB13.a	0.0474105	0.36265	0.130733	Purify selection
BnaA.HB13.a	BnaC.HB13.c	0.0680402	0.385947	0.176294	Purify selection
BnaA.HB13.c	BnaC.HB13.a	0.0751295	0.304482	0.246745	Purify selection
BnaA.HB13.c	BnaC.HB13.c	0.024002	0.012346	1.94412	Positive selection
BnaA.HB16.a	BnaC.HB16.a	0.00729312	0.0820115	0.088928	Purify selection
BnaA.HB16.a	BnaC.HB16.b	0.0836483	0.47038	0.177831	Purify selection
BnaA.HB16.b	BnaC.HB16.a	0.0802475	0.421731	0.190281	Purify selection
BnaA.HB16.b	BnaC.HB16.b	0.0318951	0.0821693	0.388163	Purify selection
BnaA.HB3.a	BnaC.HB3.b	0.0561941	0.245005	0.229359	Purify selection
BnaA.HB3.b	BnaC.HB3.b	0.0139409	0.0342917	0.406539	Purify selection
BnaA.HB40.b	BnaC.HB40.b	0.096451	0.382815	0.251952	Purify selection
BnaA.HB40.b	BnaC.HB40.c	0.0115572	0.037461	0.308513	Purify selection
BnaA.HB51.d	BnaC.HB51.c	0.198189	0.563042	0.351997	Purify selection
BnaA.HB53.c	BnaC.HB53.c	0.0873165	0.421338	0.207236	Purify selection
BnaA.HB53.c	BnaC.HB53.b	0.0844264	0.444961	0.189739	Purify selection
BnaA.HB21	BnaC.HB6.a	0.77965	NaN	NaN	Purify selection
BnaA.HB21	BnaC.HB6.b	0.762763	1.55263	0.491271	Purify selection
BnaA.HB6.b	BnaC.HB6.a	0.0366928	0.347655	0.105544	Purify selection
BnaA.HB6.b	BnaC.HB6.b	0.0162125	0.0996281	0.16273	Purify selection
BnaA.HB7	BnaC.HB7.a	0.0114913	0.0416292	0.27604	Purify selection
BnaA.HB7	BnaC.HB7.b	0.136627	0.349374	0.391061	Purify selection
BnaA.HAT1.b	BnaC.HAT1.a	0.0237143	0.108296	0.218977	Purify selection
BnaA.HAT14.a	BnaC.HAT14.a	0.0155094	0.0770197	0.20137	Purify selection
BnaA.HAT14.a	BnaC.HAT14.b	0.0673726	0.33502	0.2011	Purify selection
BnaA.HAT2.a	BnaC.HAT2.a	0.136913	0.436291	0.313812	Purify selection
BnaA.HAT2.a	BnaC.HAT2.b	0.122106	0.278831	0.437921	Purify selection
BnaA.HAT3.a	BnaC.HAT3.a	0.00305499	0.062864	0.0485969	Purify selection
BnaA.HB17.b	BnaC.HB17.b	0.0111031	0.0606391	0.183101	Purify selection
BnaA.HB17.a	BnaC.HB17.b	0.0363295	0.290968	0.124857	Purify selection
BnaA.HB4	BnaC.HAT3.b	0.0994607	0.404822	0.24569	Purify selection
BnaA.HAT3.b	BnaC.HAT3.b	0.0153655	0.0717768	0.214073	Purify selection
BnaA.HB14.a	BnaC.HB14	0.00646751	0.10525	0.0614492	Purify selection
BnaA.HB14.b	BnaC.HB14	0.0274819	0.322931	0.0851016	Purify selection
BnaA.ANL2.a	BnaC.ANL2.a	0.00551853	0.0774394	0.0712626	Purify selection
BnaA.ATML1.a	BnaC.ATML1.c	0.0538944	0.400613	0.13453	Purify selection
BnaA.ATML1.a	BnaC.ATML1.a	0.0446655	0.391575	0.114066	Purify selection
BnaA.ATML1.c	BnaC.ATML1.c	0.00312728	0.0808348	0.0386874	Purify selection
BnaA.ATML1.c	BnaC.ATML1.a	0.0338168	0.432246	0.078235	Purify selection
BnaA.ATML1.b	BnaC.ATML1.c	0.0505914	0.406316	0.124513	Purify selection
BnaA.ATML1.b	BnaC.ATML1.a	0.023153	0.0768071	0.301444	Purify selection
BnaA.GL2	BnaC.GL2	0.00864008	0.121687	0.0710023	Purify selection
BnaA.HDG11.a	BnaC.HDG11.b	0.00731416	0.0920612	0.0794488	Purify selection
BnaA.HDG11.a	BnaC.HDG11.a	0.0585273	0.391846	0.149363	Purify selection
BnaA.HDG11.b	BnaC.HDG11.b	0.0517199	0.36087	0.14332	Purify selection
BnaA.HDG11.b	BnaC.HDG11.a	0.0155874	0.141542	0.110125	Purify selection
BnaA.HDG12.c	BnaC.HDG12.a	0.031064	0.143998	0.215725	Purify selection
BnaA.HDG12.c	BnaC.HDG12.b	0.0704271	0.310006	0.22718	Purify selection
BnaA.HDG12.b	BnaC.HDG12.a	0.0670976	0.288004	0.232974	Purify selection
BnaA.HDG12.b	BnaC.HDG12.b	0.0167689	0.11581	0.144797	Purify selection
BnaA.HDG2.b	BnaC.HDG2.a	0.0286647	0.115714	0.247721	Purify selection
BnaA.HDG2.b	BnaC.HDG2.c	0.0219707	0.250747	0.0876207	Purify selection
BnaA.HDG2.a	BnaC.HDG2.a	0.0189015	0.341713	0.0553141	Purify selection
BnaA.HDG2.a	BnaC.HDG2.c	0.00968927	0.12895	0.0751395	Purify selection
BnaA.HDG3.b	BnaA.HDG3.a	0.21746	0.328255	0.662473	Purify selection
BnaA.HDG3.b	BnaC.HDG3.b	0.0321673	0.0487801	0.659436	Purify selection
BnaA.HDG3.b	BnaC.HDG3.a	0.214486	0.314256	0.682519	Purify selection
BnaA.HDG3.a	BnaC.HDG3.b	0.210299	0.305995	0.687264	Purify selection
BnaA.HDG3.a	BnaC.HDG3.a	0.0119447	0.02683	0.445199	Purify selection
BnaA.HDG5.b	BnaC.HDG5.b	0.0158058	0.0463617	0.340924	Purify selection
BnaA.HDG5.b	BnaC.HDG5.a	0.0742209	0.337397	0.219981	Purify selection
BnaA.HDG10.a	BnaC.HDG10.a	0.160959	0.35214	0.457088	Purify selection
BnaA.HDG10.a	BnaC.HDG10.b	0.0151395	0.0395391	0.382901	Purify selection
BnaA.PDF2.a	BnaC.PDF2.a	0.00477091	0.046153	0.103372	Purify selection
BnaA.PDF2.a	BnaC.PDF2.b	0.0215754	0.342124	0.063063	Purify selection
BnaA.PDF2.b	BnaC.PDF2.a	0.0221816	0.333944	0.0664232	Purify selection
BnaA.PDF2.b	BnaC.PDF2.b	0.00334839	0.0677426	0.0494281	Purify selection

## Sheet: Bna-Bol
Gene1	Gene2	Ka	Ks	Ka/Ks	Types of selection
BnaC.HB13.a	BolC.HB13.a	0.0044053	0.0111319	0.395735	Purify selection
BnaC.HB13.a	BolC.HB13.b	0.0447226	0.36693	0.121883	Purify selection
BnaC.HB13.c	BolC.HB13.a	0.0600767	0.277744	0.216303	Purify selection
BnaC.HB13.c	BolC.HB13.b	0.0665398	0.379581	0.175298	Purify selection
BnaC.HB16.a	BolC.HB16.a	0.00290874	0.0263532	0.110375	Purify selection
BnaC.HB16.a	BolC.HB16.b	0.0820371	0.437551	0.187492	Purify selection
BnaC.HB16.b	BolC.HB16.a	0.087176	0.437823	0.199113	Purify selection
BnaC.HB16.b	BolC.HB16.b	0.0106196	0.0279622	0.379785	Purify selection
BnaC.HB3.b	BolC.HB3.b	0.0580727	0.262663	0.221092	Purify selection
BnaC.HB3.b	BolC.HB3.c	0.0082931	0.011289	0.734617	Purify selection
BnaC.HB3.b	BolC.HB3.a	0.0646056	0.247968	0.26054	Purify selection
BnaC.HB5.a	BolC.HB5.b	0.0760047	0.305512	0.248778	Purify selection
BnaC.HB5.a	BolC.HB5.a	0.0112073	0.00475814	2.35539	Positive selection
BnaC.HB51.c	BolC.HB51.d	0.181141	0.415241	0.43623	Purify selection
BnaC.HB51.c	BolC.HB51.c	0.00398672	0	#NAME?	Purify selection
BnaC.HB51.c	BolC.HB51.b	0.068558	0.313013	0.219026	Purify selection
BnaC.HB53.c	BolC.HB53.c	0.00571613	0.00692046	0.825975	Purify selection
BnaC.HB53.c	BolC.HB53.b	0.0875217	0.416816	0.209977	Purify selection
BnaC.HB53.c	BolC.HB53.a	0.074975	0.389693	0.192395	Purify selection
BnaC.HB53.b	BolC.HB53.c	0.087787	0.376624	0.233089	Purify selection
BnaC.HB53.b	BolC.HB53.b	0.0835593	0.446296	0.187229	Purify selection
BnaC.HB53.b	BolC.HB53.a	0.0115424	0.0136213	0.84738	Purify selection
BnaC.HAT14.a	BolC.HAT14.a	0	0	NaN	Purify selection
BnaC.HAT14.b	BolC.HAT14.a	0.0681294	0.309987	0.219782	Purify selection
BnaC.HAT2.a	BolC.HAT2.a	0.00158604	0	#NAME?	Purify selection
BnaC.HAT2.a	BolC.HAT2.b	0.0594996	0.290805	0.204603	Purify selection
BnaC.HAT2.b	BolC.HAT2.a	0.0633383	0.306849	0.206415	Purify selection
BnaC.HAT2.b	BolC.HAT2.b	0.00695657	0.0116961	0.594775	Purify selection
BnaC.HAT22	BolC.HAT22.a	0.00928086	0.00513261	1.80821	Positive selection
BnaC.HAT22	BolC.HAT22.b	0.0700835	0.247737	0.282895	Purify selection
BnaC.HAT3.a	BolC.HAT3.a	0.0015275	0.0203058	0.0752246	Purify selection
BnaC.HB17.b	BolC.HB17.b	0.0485537	0.254943	0.190449	Purify selection
BnaC.HB17.b	BolC.HB17.a	0.00220913	0.0221146	0.0998947	Purify selection
BnaC.HAT3.b	BolC.HB4	0.0973677	0.419125	0.232312	Purify selection
BnaC.HAT3.b	BolC.HAT3.b	0.00417006	0.0173984	0.239681	Purify selection
BnaC.HB14	BolC.HB14.a	0.000515331	0.00496828	0.103724	Purify selection
BnaC.HB14	BolC.HB14.b	0.0285858	0.321115	0.0890203	Purify selection
BnaC.GL2	BolC.GL2	0.00174944	0.0270387	0.0647015	Purify selection
BnaC.HDG2.a	BolC.HDG2	0.00819501	0.0169947	0.48221	Purify selection
BnaC.HDG2.c	BolC.HDG2	0.0310533	0.255805	0.121395	Purify selection
BnaC.HDG5.b	BolC.HDG5.a	0.0686105	0.320758	0.213901	Purify selection
BnaC.HDG5.a	BolC.HDG5.a	0.00580095	0.0148405	0.390887	Purify selection

## Sheet: Bna-Bra
Gene1	Gene2	Ka	Ks	Ka/Ks	Types of selection
BnaA.HB1.a	BraA.HB1.b	0	0.0117534	0	Purify selection
BnaA.HB1.a	BraA.HB1.a	0.126985	0.307994	0.412296	Purify selection
BnaA.HB12.a	BraA.HB12.b	0.0605243	0.241716	0.250395	Purify selection
BnaA.HB12.a	BraA.HB12.a	0.00363087	0	NaN	Purify selection
BnaA.HB13.b	BraA.HB13.a	0.00746646	0.022686	0.329121	Purify selection
BnaA.HB13.b	BraA.HB13.b	0.0391694	0.330204	0.118622	Purify selection
BnaA.HB13.b	BraA.HB13.c	0.0784058	0.299845	0.261488	Purify selection
BnaA.HB13.a	BraA.HB13.a	0.042253	0.353989	0.119362	Purify selection
BnaA.HB13.a	BraA.HB13.b	0.0144971	0.0358992	0.403828	Purify selection
BnaA.HB13.a	BraA.HB13.c	0.0878078	0.397958	0.220646	Purify selection
BnaA.HB13.c	BraA.HB13.a	0.0732144	0.296081	0.247278	Purify selection
BnaA.HB13.c	BraA.HB13.b	0.0863602	0.419122	0.20605	Purify selection
BnaA.HB13.c	BraA.HB13.c	0	0.00614128	0	Purify selection
BnaA.HB16.a	BraA.HB16.a	0	0	NaN	Purify selection
BnaA.HB16.a	BraA.HB16.b	0.0772258	0.489095	0.157895	Purify selection
BnaA.HB16.b	BraA.HB16.a	0.0767135	0.485155	0.158122	Purify selection
BnaA.HB16.b	BraA.HB16.b	0.00752641	0.0383295	0.196361	Purify selection
BnaA.HB22	BraA.HB22	0.00892868	0.0183495	0.486589	Purify selection
BnaA.HB23	BraA.HB23	0	0	NaN	Purify selection
BnaA.HB3.a	BraA.HB3.b	0	0	NaN	Purify selection
BnaA.HB3.a	BraA.HB3.a	0.0417292	0.20729	0.201308	Purify selection
BnaA.HB3.b	BraA.HB3.b	0.0511518	0.272504	0.187711	Purify selection
BnaA.HB3.b	BraA.HB3.a	0.0556094	0.247361	0.224811	Purify selection
BnaA.HB40.b	BraA.HB40	0.107118	0.36236	0.295611	Purify selection
BnaA.HB51.d	BraA.HB51.a	0.173067	0.466219	0.371214	Purify selection
BnaA.HB51.d	BraA.HB51.b	0.186569	0.500371	0.372862	Purify selection
BnaA.HB52	BraA.HB52	0.0179856	0.0453539	0.396563	Purify selection
BnaA.HB53.c	BraA.HB53.b	0.0886789	0.420891	0.210693	Purify selection
BnaA.HB53.c	BraA.HB53.c	0.00736541	0.0137068	0.537353	Purify selection
BnaA.HB53.c	BraA.HB53.a	0.0776426	0.431666	0.179868	Purify selection
BnaA.HB21	BraA.HB6.a	0.77405	NaN	NaN	Purify selection
BnaA.HB21	BraA.HB6.b	0.741296	2.04071	0.363254	Purify selection
BnaA.HB6.b	BraA.HB6.a	0.0395751	0.376144	0.105213	Purify selection
BnaA.HB6.b	BraA.HB6.b	0.00969058	0.0616997	0.15706	Purify selection
BnaA.HB7	BraA.HB7.a	0	0.00678738	0	Purify selection
BnaA.HB7	BraA.HB7.b	0.127852	0.302911	0.422079	Purify selection
BnaA.HAT1.b	BraA.HAT1.a	0.0507559	0.345215	0.147027	Purify selection
BnaA.HAT1.b	BraA.HAT1.b	0.00309398	0.00530272	0.583471	Purify selection
BnaA.HAT14.a	BraA.HAT14.a	0	0.00862698	0	Purify selection
BnaA.HAT14.a	BraA.HAT14.b	0.0684134	0.278687	0.245485	Purify selection
BnaA.HAT2.a	BraA.HAT2.a	0.129562	0.443875	0.291888	Purify selection
BnaA.HAT2.a	BraA.HAT2.b	0.0827489	0.166759	0.496219	Purify selection
BnaA.HAT3.a	BraA.HAT3.a	0	0.00493423	0	Purify selection
BnaA.HB17.b	BraA.HB17.a	0.00663966	0.00732607	0.906306	Purify selection
BnaA.HB17.b	BraA.HB17.b	0.0573345	0.270554	0.211915	Purify selection
BnaA.HB17.b	BraA.HB17.c	0.079766	0.417772	0.190932	Purify selection
BnaA.HB17.a	BraA.HB17.a	0.0433251	0.324496	0.133515	Purify selection
BnaA.HB17.a	BraA.HB17.b	0.00834694	0.0286888	0.290948	Purify selection
BnaA.HB17.a	BraA.HB17.c	0.0617278	0.366661	0.168351	Purify selection
BnaA.HB18.a	BraA.HB18.a	0.0966362	0.250757	0.385377	Purify selection
BnaA.HB18.a	BraA.HB18.b	0.00211119	0.0143545	0.147075	Purify selection
BnaA.HB4	BraA.HB4	0	0	NaN	Purify selection
BnaA.HB4	BraA.HAT3.b	0.109419	0.416467	0.262731	Purify selection
BnaA.HAT3.b	BraA.HB4	0.109419	0.416467	0.262731	Purify selection
BnaA.HAT3.b	BraA.HAT3.b	0	0	NaN	Purify selection
BnaA.HB14.a	BraA.HB14.a	0.00154666	0.0530438	0.0291582	Purify selection
BnaA.HB14.a	BraA.HB14.b	0.0267366	0.33368	0.0801263	Purify selection
BnaA.HB14.b	BraA.HB14.a	0.0260753	0.332639	0.078389	Purify selection
BnaA.HB14.b	BraA.HB14.b	0.00432941	0.0622579	0.0695398	Purify selection
BnaA.HB15.a	BraA.HB15.a	0.00417483	0.0615369	0.0678427	Purify selection
BnaA.HB15.a	BraA.HB15.b	0.0142416	0.21516	0.0661907	Purify selection
BnaA.HB15.b	BraA.HB15.a	0.0137141	0.228574	0.0599984	Purify selection
BnaA.HB15.b	BraA.HB15.b	0.00261564	0.0547543	0.0477704	Purify selection
BnaA.HB9	BraA.HB9	0.000521875	0.00666116	0.078346	Purify selection
BnaA.IFL1.a	BraA.IFL1.a	0.000513479	0.0641453	0.00800493	Purify selection
BnaA.IFL1.a	BraA.IFL1.b	0.0316698	0.408074	0.0776079	Purify selection
BnaA.ANL2.a	BraA.ANL2	0.0514468	0.386194	0.133215	Purify selection
BnaA.ATML1.a	BraA.ATML1.c	0.0019359	0.0128666	0.150459	Purify selection
BnaA.ATML1.a	BraA.ATML1.b	0.048548	0.412643	0.117651	Purify selection
BnaA.ATML1.a	BraA.ATML1.a	0.0625394	0.378232	0.165346	Purify selection
BnaA.ATML1.c	BraA.ATML1.c	0.0543524	0.399225	0.136145	Purify selection
BnaA.ATML1.c	BraA.ATML1.b	0.00375548	0.0715861	0.0524611	Purify selection
BnaA.ATML1.c	BraA.ATML1.a	0.0399416	0.409971	0.0974256	Purify selection
BnaA.ATML1.b	BraA.ATML1.c	0.0532533	0.397175	0.13408	Purify selection
BnaA.ATML1.b	BraA.ATML1.b	0.0337008	0.379199	0.0888736	Purify selection
BnaA.ATML1.b	BraA.ATML1.a	0.0100714	0.0235675	0.427341	Purify selection
BnaA.GL2	BraA.GL2	0.00350536	0.0312749	0.112082	Purify selection
BnaA.HDG1.a	BraA.HDG1.a	0.00391573	0.0549141	0.0713064	Purify selection
BnaA.HDG11.a	BraA.HDG11.a	0.0024218	0.0266421	0.090901	Purify selection
BnaA.HDG11.a	BraA.HDG11.b	0.0510443	0.338671	0.150719	Purify selection
BnaA.HDG11.b	BraA.HDG11.a	0.0482128	0.361663	0.133309	Purify selection
BnaA.HDG11.b	BraA.HDG11.b	0.00556474	0.0555414	0.100191	Purify selection
BnaA.HDG12.c	BraA.HDG12.b	0.0193212	0.108306	0.178394	Purify selection
BnaA.HDG12.c	BraA.HDG12.a	0.0720758	0.33687	0.213958	Purify selection
BnaA.HDG12.b	BraA.HDG12.b	0.0652184	0.34272	0.190296	Purify selection
BnaA.HDG12.b	BraA.HDG12.a	0.0064285	0.0663416	0.0969	Purify selection
BnaA.HDG2.b	BraA.HDG2.b	0.00361846	0.0412901	0.0876351	Purify selection
BnaA.HDG2.b	BraA.HDG2.a	0.0207657	0.2974	0.0698243	Purify selection
BnaA.HDG2.a	BraA.HDG2.b	0.0207478	0.314324	0.0660077	Purify selection
BnaA.HDG2.a	BraA.HDG2.a	0.00120621	0.0121563	0.0992255	Purify selection
BnaA.HDG3.b	BraA.HDG3.b	0.00368287	0.00629154	0.585369	Purify selection
BnaA.HDG3.b	BraA.HDG3.a	0.211689	0.305946	0.691916	Purify selection
BnaA.HDG3.a	BraA.HDG3.b	0.219184	0.331087	0.662013	Purify selection
BnaA.HDG3.a	BraA.HDG3.a	0.00475626	0.0184562	0.257706	Purify selection
BnaA.HDG4	BraA.HDG4	0.00293974	0.00402821	0.729788	Purify selection
BnaA.HDG5.b	BraA.HDG5	0.0712915	0.331534	0.215035	Purify selection
BnaA.HDG7	BraA.HDG7	0.00447834	0.0134157	0.333814	Purify selection
BnaA.HDG8.a	BraA.HDG8.a	0.00373077	0.00662622	0.563032	Purify selection
BnaA.HDG8.a	BraA.HDG8.c	0.197269	0.400962	0.491989	Purify selection
BnaA.HDG8.d	BraA.HDG8.a	0.214889	0.424305	0.506449	Purify selection
BnaA.HDG8.d	BraA.HDG8.c	0.00123999	0.00214095	0.579178	Purify selection
BnaA.HDG10.a	BraA.HDG10.a	0.162376	0.40317	0.402749	Purify selection
BnaA.HDG10.a	BraA.HDG10.b	0.00122343	0.00209096	0.585105	Purify selection
BnaA.PDF2.a	BraA.PDF2.a	0.00178465	0.023624	0.0755441	Purify selection
BnaA.PDF2.a	BraA.PDF2.b	0.0423333	0.360773	0.11734	Purify selection
BnaA.PDF2.b	BraA.PDF2.a	0.0228284	0.326511	0.069916	Purify selection
BnaA.PDF2.b	BraA.PDF2.b	0.0255909	0.073635	0.347537	Purify selection
BnaA.HB3.a	BraA.HB3.c	0.0479981	0.264017	0.181799	Purify selection
BnaA.HB3.b	BraA.HB3.c	0.00444775	0.0179113	0.248321	Purify selection
