# Supplementary material for: Identification and Characterization of the HD-Zip Gene Family and Dimerization Analysis of HB7 and HB12 in Brassica napus L
Source: Genes (Basel). 2022 Nov 17;13(11):2139. doi: 10.3390/genes13112139 (PMC9690955; doi:10.3390/genes13112139)
Supplement: Supplementary file 1 [file genes-13-02139-s001.zip › Table S7.xlsx]

## Sheet: HD-Zip I
Supplementary Table S7. Cis-elements in the promoter region of BnHD-Zip genes
Function Group	Function	Cis-elements	BnaA.HB40.a	BnaA.HB52	BnaA.HB13.a	BnaA.HB53.c	BnaA.HB51.c	BnaA.HB3.b	BnaA.HB12.a	BnaA.HB6.b	BnaA.HB6.c	BnaA.HB7	BnaA.HB22	BnaA.HB1.a	BnaA.HB5.c	BnaA.HB1.b	BnaA.HB13.c	BnaA.HB13.b	BnaA.HB53.b	BnaA.HB5.a	BnaA.HB40.b	BnaA.HB16.b	BnaA.HB23	BnaA.HB21	BnaA.HB54	BnaA.HB6.a	BnaA.HB53.a	BnaA.HB12.b	BnaA.HB3.a	BnaA.HB51.d	BnaA.HB51.a	BnaA.HB51.b	BnaA.HB5.b	BnaA.HB20	BnaC.HB16.a	BnaC.HB40.a	BnaC.HB16.c	BnaC.HB5.a	BnaC.HB51.c	BnaC.HB3.b	BnaC.HB16.b	BnaC.HB40.c	BnaC.HB7.a	BnaC.HB51.d	BnaC.HB22	BnaC.HB6.b	BnaC.HB7.b	BnaC.HB3.a	BnaC.HB1.b
Binding site specific response	MYB binding site involved in drought-inducibility	MBS			1			1	1			2		1						1		1	1	2		2	1	1			1				1		1	1			2	1	3	1	1				1
	MYB binding site involved in flavonoid biosynthetic genes regulation	MBSI										1								1										2								1					1
	MYB binding site involved in light responsiveness	MRE			1			1	1	1				1	1	1				1		1									1					2		1		1	1		1			1	2	1
Circadian	cis-acting regulatory element involved in circadian control	circadian								1		1																				1	1						1				1		1
Elicitor specific responsive element	cis-acting element involved in low-temperature responsiveness	LTR		1		1		1	2			2			1	1			1	1	2				1		2	1	2		1				1			1	1	2		2	1	2	1		1	1	3
	wound-responsive element	WUN-motif																		1					1													1								1
	cis-acting regulatory element essential for the anaerobic induction	ARE	1	4	8			3				2	1	1	1	4	3			3	2	4	3	4	8	4	1	4	1	2	2	1	2		2	2	1	3	3	3	2	2	3	1	6	3	2	1
	enhancer-like element involved in anoxic specific inducibility	GC-motif				1									1
Hormone responsive element	cis-acting regulatory element involved in the MeJA-responsiveness	CGTCA-motif	1				1	1	2	1		1		1			1		1	2		1	1		2	1	2			4	3		1		3		1	2	1		1	1	1	5	1		1	2	2
	cis-acting regulatory element involved in the MeJA-responsiveness	TGACG-motif	1				1	1	2	1		1		1			1		1	2		1	1		2	1	2			4	3		1		3		1	2	1		1	1	1	5	1		1	2	2
	cis-acting element involved in the abscisic acid responsiveness	ABRE	1	3		3	1		3	5	1	3		1	3	1	1	1	1	3	6	1	5	2	3	2	5	11	1	5	2	2	1		4		6	3	1	2	3	6	2	1		4	9	2	1
	auxin-responsive element	TGA-element						2	1					1	2		1			1				1			1	1	1			1			1			1						1			1	1
	cis-acting element involved in gibberellin-responsiveness	TATC-box					1																													1			2									1
	cis-acting element involved in salicylic acid responsiveness	TCA-element		2	2				1			1		1		1		1															1		1		1						2				2
	gibberellin-responsive element	P-box							1			2									2	3		2	1			1			1	1									4	1			1				1
	gibberellin-responsive element	GARE-motif		1		1		1	1	1					1			1		1	1										1							1			1	1						1
	cis-acting regulatory element involved in auxin responsiveness	AuxRR-core		1	1																	1										1			1												1		1
Light responsive element	cis-acting element involved in light responsiveness	ACE	1							1						1					1				1				1		1		1								1	2					1	1
	part of a module for light response	AE-box	1	1	1			1	2			1		1	1	2		1				1		1				1		1	1	1				1				1	1			1	1	1	1		1
	part of a light responsive element	I-box	1	2		1									1						1							2			1									1		1						1
	part of a conserved DNA module involved in light responsiveness	Box 4	2	3	4	3	2	1	3	7		4	3	4		4			1	2	1	2	3	1	1	1	2	2	4	7		2	3		4			2	4	2	2	1	3	3	3	3		5	1
	part of a conserved DNA module involved in light responsiveness	ATC-motif	1		1					1	1																																		1	1	1
	part of a light responsive element	GATA-motif	1	1			2		1	1		3		1	1	2						1			1		2					1			2				2		2		3	1			1		1
	cis-acting regulatory element involved in light responsiveness	G-box	3	3		2	1	2	3	7	1	5		2	2	1	1	1	1	2	6	1	4	2	3	1	4	9	3	6	1	1			5	1	4	2	1	3	4	6	2	1		8	9	4	1
	part of a light responsive element	LAMP-element	1															1					1													1
	part of a light responsive element	TCT-motif	3	1	1		3			1				1	2	1	2			1	1	2	2	2	2					2	3	1	2		3			1	2			2		3	3		2	1
	light responsive element	Sp1		1								1								1						1	1											1					1		1		1
	light responsive element	GT1-motif			3				4		1		1	4	3	1	1		1	3		6	2	2	2	4		1		1	4	4	3		3			3	2		5	1		2	1	1	4		5
	part of a light responsive element	chs-CMA1a								2		1														1			1										1			1
	part of a conserved DNA module involved in light responsiveness	ATCT-motif			1															1		1				1				1		1			1			1			1					1
	part of a light responsive element	LS7
	part of a light responsive element	Gap-box								1											1									1
	part of a light responsive element	GA-motif		1	1															1													1	1	1			1		1
	light responsive element	3-AF1 binding site													1																						1								1	1
	part of a light responsive module	AT1-motif																						1																						1
	part of a light responsive element	TCCC-motif		1	1										1			1												2		1	1			1							1	1
	part of gapA in (gapA-CMA1) involved with light responsiveness	ACA-motif
	part of a light responsive element	chs-CMA2a				1						1																			1
	light responsive element	AAAC-motif										1																			1												1				1
	part of a light responsive element	Box II														1																									1					1
	part of a light responsive element	GATT-motif																			1																					1
	part of a light response element	CAG-motif
	part of a light responsive element	L-box																																														1
	part of a light responsive element	chs-CMA2b
	light responsive element	4cl-CMA1b
Plant tissue-specific element	cis-acting regulatory element involved in seed-specific regulation	RY-element		1										1
	involved in endosperm-specific negative expression	AACA_motif
	cis-acting regulatory element root specific	motif I																																													1
Stress responsive element	cis-acting element involved in defense and stress responsiveness	TC-rich repeats		1					1							3	1		1					1			1		1	1							1		1									1
Transcription regulation element	cis-acting regulatory element related to meristem expression	CAT-box	1				2		1			1				2					1			1								1				1	1					1	2
	cis-acting element involved in phytochrome down-regulation expression	Unnamed_1		1
	cis-regulatory element involved in endosperm expression	GCN4_motif						1					1				1			1			1															1		1					1
	cis-acting element involved in cell cycle regulation	MSA-like							1	1												1																			2						1
	element involved in differentiation of the palisade mesophyll cells	HD-Zip 1
	cis-acting regulatory element involved in zein metabolism regulation	O2-site				2	1							1	2				1			1						1		1	3						1		1					1				1
[truncated: 21 more columns]

## Sheet: HD-ZIP II
Function Group	Function	Cis-elements	BnaA.HB18.a	BnaA.HB17.a	BnaA.HAT1.b	BnaA.HAT14.b	BnaA.HB4.b	BnaA.HB4.a	BnaA.HB17.b	BnaA.HAT2.b	BnaA.HB18.b	BnaA.HAT2.a	BnaA.HAT3	BnaA.HAT14.a	BnaA.HAT22.b	BnaA.HAT1.a	BnaC.HAT22	BnaC.HB17.a	BnaC.HAT14.b	BnaC.HB4	BnaC.HAT2.a	BnaC.HB17.b	BnaC.HAT1.a	BnaC.HAT3	BnaC.HAT2.b	BnaC.HAT14.a	BnaC.HAT1.b	Number of elements	Number of genes
Binding site specific response	MYB binding site involved in drought-inducibility	MBS	1			1								1		1			1		1	1	1		1	1		10	10
Binding site specific response	MYB binding site involved in flavonoid biosynthetic genes regulation	MBSI																										0	0
Binding site specific response	MYB binding site involved in light responsiveness	MRE	1									1		1		1	2									1	1	8	7
Circadian	cis-acting regulatory element involved in circadian control	circadian	1						1		1											1			1			5	5
Elicitor specific responsive element	cis-acting element involved in low-temperature responsiveness	LTR			1	1		1			1	1											1		1			7	7
Elicitor specific responsive element	wound-responsive element	WUN-motif																										0	0
Elicitor specific responsive element	cis-acting regulatory element essential for the anaerobic induction	ARE	7	2	1	4	4	2	2	7	3			3	2		1	1	5	3	5	2		1	6	3		64	20
Elicitor specific responsive element	enhancer-like element involved in anoxic specific inducibility	GC-motif						1																				1	1
Hormone responsive element	cis-acting regulatory element involved in the MeJA-responsiveness	CGTCA-motif	2	2	1	2	1	2	1	1	2	4		2	3		1	2	1			3		1	3	2		36	19
Hormone responsive element	cis-acting regulatory element involved in the MeJA-responsiveness	TGACG-motif	2	2	1	2	1	2	1	1	2	4		2	3		1	2	1			3		1	3	2		36	19
Hormone responsive element	cis-acting element involved in the abscisic acid responsiveness	ABRE	9	3	8	2		2			3	3		4	3		2	4	2	1	1	2	8		1	6	1	65	19
Hormone responsive element	auxin-responsive element	TGA-element													1						1				2	1		5	4
Hormone responsive element	cis-acting element involved in gibberellin-responsiveness	TATC-box				1				1			1						1			1		1				6	6
Hormone responsive element	cis-acting element involved in salicylic acid responsiveness	TCA-element				2					1					1			1		1							6	5
Hormone responsive element	gibberellin-responsive element	P-box			1							3				1		1					1				1	8	6
Hormone responsive element	gibberellin-responsive element	GARE-motif							1					1														2	2
Hormone responsive element	cis-acting regulatory element involved in auxin responsiveness	AuxRR-core							1												1							2	2
Light responsive element	cis-acting element involved in light responsiveness	ACE					1													1		1						3	3
Light responsive element	part of a module for light response	AE-box		1	1	1				1	2	3		3			1	1	2	1	1		2		2	1		23	15
Light responsive element	part of a light responsive element	I-box	2			1							1		1				1	3				1		1		11	8
Light responsive element	part of a conserved DNA module involved in light responsiveness	Box 4	1	4	3	5	4	2	8	2	2		8	3	2	2	4	3	4	4	2		1	5	1	2	3	75	23
Light responsive element	part of a conserved DNA module involved in light responsiveness	ATC-motif										1			1							1						3	3
Light responsive element	part of a light responsive element	GATA-motif																			1			1				2	2
Light responsive element	cis-acting regulatory element involved in light responsiveness	G-box	6	2	15	2		4			2	3	1	5	2		3	3	2	2	2	2	8	1	1	7	1	74	21
Light responsive element	part of a light responsive element	LAMP-element																							1			1	1
Light responsive element	part of a light responsive element	TCT-motif		3	1	4		1	1		1	2	1	2	3	1	1	4	3		1	1	1		1	1		33	19
Light responsive element	light responsive element	Sp1												1														1	1
Light responsive element	light responsive element	GT1-motif			1	2	2				3	2	5	1	4		1	1	2	1	1		1	6		1		34	16
Light responsive element	part of a light responsive element	chs-CMA1a																										0	0
Light responsive element	part of a conserved DNA module involved in light responsiveness	ATCT-motif									1									1								2	2
Light responsive element	part of a light responsive element	LS7															1											1	1
Light responsive element	part of a light responsive element	Gap-box																		1								1	1
Light responsive element	part of a light responsive element	GA-motif							1		2											1						4	3
Light responsive element	light responsive element	3-AF1 binding site																										0	0
Light responsive element	part of a light responsive module	AT1-motif				1											3		1									5	3
Light responsive element	part of a light responsive element	TCCC-motif	1	1				1				2	1				1	1						1				9	8
Light responsive element	part of gapA in (gapA-CMA1) involved with light responsiveness	ACA-motif		1																								1	1
Light responsive element	part of a light responsive element	chs-CMA2a																		1								1	1
Light responsive element	light responsive element	AAAC-motif																										0	0
Light responsive element	part of a light responsive element	Box II												1														1	1
Light responsive element	part of a light responsive element	GATT-motif																										0	0
Light responsive element	part of a light response element	CAG-motif																										0	0
Light responsive element	part of a light responsive element	L-box														1											1	2	2
Light responsive element	part of a light responsive element	chs-CMA2b																										0	0
Light responsive element	light responsive element	4cl-CMA1b																										0	0
Plant tissue-specific element	cis-acting regulatory element involved in seed-specific regulation	RY-element																										0	0
Plant tissue-specific element	involved in endosperm-specific negative expression	AACA_motif																			1							1	1
Plant tissue-specific element	cis-acting regulatory element root specific	motif I																										0	0
Stress responsive element	cis-acting element involved in defense and stress responsiveness	TC-rich repeats		1		2	1					1		1			1	2	2	2		1				1		15	11
Transcription regulation element	cis-acting regulatory element related to meristem expression	CAT-box		1	1		1				1		1	1				1						1	1			9	9
Transcription regulation element	cis-acting element involved in phytochrome down-regulation expression	Unnamed_1											1											1				2	2
Transcription regulation element	cis-regulatory element involved in endosperm expression	GCN4_motif								1	1										2							4	3
Transcription regulation element	cis-acting element involved in cell cycle regulation	MSA-like				2	1				2								2			1			1	2		11	7
Transcription regulation element	element involved in differentiation of the palisade mesophyll cells	HD-Zip 1												1				1	1		1	1						5	5
Transcription regulation element	cis-acting regulatory element involved in zein metabolism regulation	O2-site	1	1			1			2		2	1		1			1		1	3			1				15	11

## Sheet: HD-ZIP III
Function Group	Function	Cis-elements	BnaA.HB14.b	BnaA.HB14.a	BnaA.HB15.a	BnaA.IFL1.b	BnaA.HB15.b	BnaA.HB8	BnaA.HB9	BnaA.IFL1.a	BnaC.HB8	BnaC.HB14	BnaC.HB9	BnaC.HB15	BnaC.IFL1	Number of elements	Number of genes
Binding site specific response	MYB binding site involved in drought-inducibility	MBS			1	1					1	1				4	4
Binding site specific response	MYB binding site involved in flavonoid biosynthetic genes regulation	MBSI														0	0
Binding site specific response	MYB binding site involved in light responsiveness	MRE				1	3	1	1	1					2	9	6
Circadian	cis-acting regulatory element involved in circadian control	circadian	1	1												2	2
Elicitor specific responsive element	cis-acting element involved in low-temperature responsiveness	LTR	1	2			4					1		1	1	10	6
Elicitor specific responsive element	wound-responsive element	WUN-motif														0	0
Elicitor specific responsive element	cis-acting regulatory element essential for the anaerobic induction	ARE	1	3	2	4	4	2	1	1	1	3		3	1	26	12
Elicitor specific responsive element	enhancer-like element involved in anoxic specific inducibility	GC-motif											1			1	1
Hormone responsive element	cis-acting regulatory element involved in the MeJA-responsiveness	CGTCA-motif	1	1	2		1	1	1	2	1	2		1	1	14	11
Hormone responsive element	cis-acting regulatory element involved in the MeJA-responsiveness	TGACG-motif	1	1	2		1	1	1	2	1	2		1	1	14	11
Hormone responsive element	cis-acting element involved in the abscisic acid responsiveness	ABRE	1	2	1		2	2			2	1	2			13	8
Hormone responsive element	auxin-responsive element	TGA-element	1										1			2	2
Hormone responsive element	cis-acting element involved in gibberellin-responsiveness	TATC-box		1												1	1
Hormone responsive element	cis-acting element involved in salicylic acid responsiveness	TCA-element		1				3	3	1	3		1		1	13	7
Hormone responsive element	gibberellin-responsive element	P-box			1	1	2					1	1			6	5
Hormone responsive element	gibberellin-responsive element	GARE-motif							2							2	1
Hormone responsive element	cis-acting regulatory element involved in auxin responsiveness	AuxRR-core														0	0
Light responsive element	cis-acting element involved in light responsiveness	ACE											1			1	1				6
Light responsive element	part of a module for light response	AE-box	1	2	1	1	1	1		2	2	2		1	1	15	11
Light responsive element	part of a light responsive element	I-box								1						1	1
Light responsive element	part of a conserved DNA module involved in light responsiveness	Box 4	2	5	2	5	2	3	4	4	3	3	8	5	4	50	13
Light responsive element	part of a conserved DNA module involved in light responsiveness	ATC-motif														0	0
Light responsive element	part of a light responsive element	GATA-motif		2	1							1		1		5	4
Light responsive element	cis-acting regulatory element involved in light responsiveness	G-box	1	3	1	1	3	2		1	2	4	3		2	23	11
Light responsive element	part of a light responsive element	LAMP-element	1													1	1
Light responsive element	part of a light responsive element	TCT-motif			3	3	1		3	1			1	3	2	17	8
Light responsive element	light responsive element	Sp1						1			2					3	2
Light responsive element	light responsive element	GT1-motif			3	2	2		1	2		1		2	1	14	8
Light responsive element	part of a light responsive element	chs-CMA1a	1						2		1					4	3
Light responsive element	part of a conserved DNA module involved in light responsiveness	ATCT-motif														0	0
Light responsive element	part of a light responsive element	LS7														0	0
Light responsive element	part of a light responsive element	Gap-box														0	0
Light responsive element	part of a light responsive element	GA-motif		2		1						1	1			5	4
Light responsive element	light responsive element	3-AF1 binding site	1					1								2	2
Light responsive element	part of a light responsive module	AT1-motif														0	0
Light responsive element	part of a light responsive element	TCCC-motif				1	1		1							3	3
Light responsive element	part of gapA in (gapA-CMA1) involved with light responsiveness	ACA-motif														0	0
Light responsive element	part of a light responsive element	chs-CMA2a				1										1	1
Light responsive element	light responsive element	AAAC-motif														0	0
Light responsive element	part of a light responsive element	Box II														0	0
Light responsive element	part of a light responsive element	GATT-motif														0	0
Light responsive element	part of a light response element	CAG-motif														0	0
Light responsive element	part of a light responsive element	L-box														0	0
Light responsive element	part of a light responsive element	chs-CMA2b														0	0
Light responsive element	light responsive element	4cl-CMA1b														0	0
Plant tissue-specific element	cis-acting regulatory element involved in seed-specific regulation	RY-element														0	0
Plant tissue-specific element	involved in endosperm-specific negative expression	AACA_motif														0	0
Plant tissue-specific element	cis-acting regulatory element root specific	motif I														0	0
Stress responsive element	cis-acting element involved in defense and stress responsiveness	TC-rich repeats	1	1					2			2	1			7	5
Transcription regulation element	cis-acting regulatory element related to meristem expression	CAT-box		1	2	1	1		1					1	1	8	7
Transcription regulation element	cis-acting element involved in phytochrome down-regulation expression	Unnamed_1														0	0
Transcription regulation element	cis-regulatory element involved in endosperm expression	GCN4_motif			1		1							1		3	3
Transcription regulation element	cis-acting element involved in cell cycle regulation	MSA-like														0	0
Transcription regulation element	element involved in differentiation of the palisade mesophyll cells	HD-Zip 1					1		1						1	3	3
Transcription regulation element	cis-acting regulatory element involved in zein metabolism regulation	O2-site			1		1						1	1		4	4

## Sheet: HD-ZIP IV
Function Group	Function	Cis-elements	BnaA.ATML1.a	BnaA.HDG8.d	BnaA.HDG9.a	BnaA.HDG8.b	BnaA.PDF2.b	BnaA.ANL2.a	BnaA.ATML1.c	BnaA.HDG3.a	BnaA.HDG1.b	BnaA.HDG3.b	BnaA.HDG8.a	BnaA.HDG12.c	BnaA.HDG12.a	BnaA.HDG5.b	BnaA.HDG1.a	BnaA.GL2	BnaA.HDG11.b	BnaA.HDG11.a	BnaA.HDG9.b	BnaA.HDG4	BnaA.ATML1.b	BnaA.HDG12.b	BnaA.PDF2.a	BnaA.HDG12.d	BnaA.HDG2.a	BnaA.ANL2.b	BnaA.HDG2.b	BnaA.HDG7	BnaA.HDG5.a	BnaA.HDG8.c	BnaC.HDG9.a	BnaC.HDG8.a	BnaC.PDF2.b	BnaC.ANL2.a	BnaC.ATML1.a	BnaC.HDG1.b	BnaC.HDG3.b	BnaC.HDG3.a	BnaC.HDG2.a	BnaC.HDG12.a	BnaC.GL2	BnaC.HDG11.a	BnaC.HDG11.b	BnaC.HDG5.b	BnaC.ATML1.c	BnaC.HDG4	BnaC.HDG12.b
Binding site specific response	MYB binding site involved in drought-inducibility	MBS	1									1			1	1	1						1	1		1		1	1								1			1		2						1
Binding site specific response	MYB binding site involved in flavonoid biosynthetic genes regulation	MBSI			1				1						1													1																			1
Binding site specific response	MYB binding site involved in light responsiveness	MRE	1						2		1					1			1	1	1				1				1									1	1		4			1	1	1	2		1
Circadian	cis-acting regulatory element involved in circadian control	circadian			1		1		2							4									1								1	1	1					1	2		1			1	1
Elicitor specific responsive element	cis-acting element involved in low-temperature responsiveness	LTR				2	1		1		1			1									1					2	1	1				1	1		1	3		1	4		1	2	1	1	1	1
Elicitor specific responsive element	wound-responsive element	WUN-motif
Elicitor specific responsive element	cis-acting regulatory element essential for the anaerobic induction	ARE	2	1	2	3	11	2	1	1	2		1	1	2	2	4		1		3	2	2	6	4	3		2	1	2			1	1	2	2	4	4	2	3		3		4		1			5
Elicitor specific responsive element	enhancer-like element involved in anoxic specific inducibility	GC-motif															1		2							2												1						1				1
Hormone responsive element	cis-acting regulatory element involved in the MeJA-responsiveness	CGTCA-motif	2	1		3			4	2	1		1		1	1	2		3		2	2		2	3	2		2	4	1			1		2	1	1	1		1	4	3	2			1	2	4	3
Hormone responsive element	cis-acting regulatory element involved in the MeJA-responsiveness	TGACG-motif	2	1		3			4	1	1		1		1	1	2		3		2	2		2	3	2		2	4	1			1		2	1	1	1		1	4	3	2			1	2	4	3
Hormone responsive element	cis-acting element involved in the abscisic acid responsiveness	ABRE	2			3	3	1	2	2	3		4	2	2	3	7		4	1			1	3	1	1	2	2	1				2		1	5	3	1			5	1	1	1	1	3	2		2
Hormone responsive element	auxin-responsive element	TGA-element					1			1			1				1								1				1					1	1		1											1
Hormone responsive element	cis-acting element involved in gibberellin-responsiveness	TATC-box	1						1									1			1		1		1												1						1				1
Hormone responsive element	cis-acting element involved in salicylic acid responsiveness	TCA-element	1	1							1		1		1	2			4	2			1	1	1	1		2	1	1					1				1		1	2			1	1			1
Hormone responsive element	gibberellin-responsive element	P-box				1	1				1		1	1	1	1	2		1				4		1		1			1	2				2		3	1				1				4	1		2
Hormone responsive element	gibberellin-responsive element	GARE-motif														1	2													1															1	1
Hormone responsive element	cis-acting regulatory element involved in auxin responsiveness	AuxRR-core							1		1		1				1		1	1	1	1			1							1		1										1	1		1
Light responsive element	cis-acting element involved in light responsiveness	ACE	1																		1	2			1											2					1							2
Light responsive element	part of a module for light response	AE-box	1			2	2	1		1	1		4		1		1						1				1	1				1		1	2	1	1	1		1									2
Light responsive element	part of a light responsive element	I-box	1		1		2						1										2	1	1	1				1		1		1	1		1
Light responsive element	part of a conserved DNA module involved in light responsiveness	Box 4	4		4	3	4	3	3	12	2		1		2	3	3	1		1	7	8	2	4		4	1	6	3	1		1	3	4	7	4	2	2	3	9	6	2	8	1	2	3	4	2
Light responsive element	part of a conserved DNA module involved in light responsiveness	ATC-motif						1								1			1	1				1												1									1
Light responsive element	part of a light responsive element	GATA-motif			1	1			1	2	3		1		1		2		2			1						1		2			2	1	2			2	2			1					1	3
Light responsive element	cis-acting regulatory element involved in light responsiveness	G-box	3			4	2	1	2		1		2	1	2	4	5		4	1			1	3	1	1	2	2	1				3		1	6	3			1	4	1	1	1	1	5	2		2
Light responsive element	part of a light responsive element	LAMP-element						1																									1			1
Light responsive element	part of a light responsive element	TCT-motif	2	1		1	1	2	2	3	1	1	1	2	3	3	2			1			2		3				2	2			1	1	1	2	2	1	1			1			2	2	2	2	2
Light responsive element	light responsive element	Sp1				1		2																						1				2		2
Light responsive element	light responsive element	GT1-motif	1	3	2	2			2	2	2		2	1	2	1	1		8	2	2	1	2	2	5	2	1	1	4	3	2	1	1		3		3	2	1		2	1		5	3	1	3	1	1
Light responsive element	part of a light responsive element	chs-CMA1a		1	1				1								1		1																							1	1				1		1
Light responsive element	part of a conserved DNA module involved in light responsiveness	ATCT-motif		1		1				1									1		4					1								1						1									1
Light responsive element	part of a light responsive element	LS7
Light responsive element	part of a light responsive element	Gap-box			1																								1				1								1
Light responsive element	part of a light responsive element	GA-motif			1		1		1	1							1																														1
Light responsive element	light responsive element	3-AF1 binding site				1									1				1																							1		1
Light responsive element	part of a light responsive module	AT1-motif				1
Light responsive element	part of a light responsive element	TCCC-motif					1	2					1		1				2						2	1									1	2						1	1	1					1
Light responsive element	part of gapA in (gapA-CMA1) involved with light responsiveness	ACA-motif
Light responsive element	part of a light responsive element	chs-CMA2a													1
Light responsive element	light responsive element	AAAC-motif																		1	1
Light responsive element	part of a light responsive element	Box II
Light responsive element	part of a light responsive element	GATT-motif
Light responsive element	part of a light response element	CAG-motif
Light responsive element	part of a light responsive element	L-box
Light responsive element	part of a light responsive element	chs-CMA2b																																												1
Light responsive element	light responsive element	4cl-CMA1b
Plant tissue-specific element	cis-acting regulatory element involved in seed-specific regulation	RY-element																																									1
Plant tissue-specific element	involved in endosperm-specific negative expression	AACA_motif															1																													1
Plant tissue-specific element	cis-acting regulatory element root specific	motif I
Stress responsive element	cis-acting element involved in defense and stress responsiveness	TC-rich repeats	1			1	1		2		2			1	2	1		1		1	2		2		1				1			1	1		1		2	3			1				1		2		1
Transcription regulation element	cis-acting regulatory element related to meristem expression	CAT-box										1								1	2								1												1		1		1				1
Transcription regulation element	cis-acting element involved in phytochrome down-regulation expression	Unnamed_1
Transcription regulation element	cis-regulatory element involved in endosperm expression	GCN4_motif									1				1																							1				1
Transcription regulation element	cis-acting element involved in cell cycle regulation	MSA-like		1
Transcription regulation element	element involved in differentiation of the palisade mesophyll cells	HD-Zip 1									2																											2
Transcription regulation element	cis-acting regulatory element involved in zein metabolism regulation	O2-site		1					1	1				1					1			1	1												1	1					1		2		1		1		1
[truncated: 12 more columns]

## Sheet: Sort by number size
HD-Zip I gene number	Function	Cis-elements	HD-ZIP II gene number	Function	Cis-elements	HD-ZIP III gene number	Function	Cis-elements	HD-ZIP IV gene number	Function	Cis-elements
54	cis-acting regulatory element involved in light responsiveness	G-box	23	part of a conserved DNA module involved in light responsiveness	Box 4	13	part of a conserved DNA module involved in light responsiveness	Box 4	46	part of a conserved DNA module involved in light responsiveness	Box 4
53	cis-acting regulatory element essential for the anaerobic induction	ARE	21	cis-acting regulatory element involved in light responsiveness	G-box	12	cis-acting regulatory element essential for the anaerobic induction	ARE	46	light responsive element	GT1-motif
53	cis-acting element involved in the abscisic acid responsiveness	ABRE	20	cis-acting regulatory element essential for the anaerobic induction	ARE	11	cis-acting regulatory element involved in the MeJA-responsiveness	CGTCA-motif	44	cis-acting regulatory element essential for the anaerobic induction	ARE
53	part of a conserved DNA module involved in light responsiveness	Box 4	19	cis-acting regulatory element involved in the MeJA-responsiveness	CGTCA-motif	11	cis-acting regulatory element involved in the MeJA-responsiveness	TGACG-motif	42	cis-acting element involved in the abscisic acid responsiveness	ABRE
47	light responsive element	GT1-motif	19	cis-acting regulatory element involved in the MeJA-responsiveness	TGACG-motif	11	part of a module for light response	AE-box	41	cis-acting regulatory element involved in light responsiveness	G-box
41	cis-acting regulatory element involved in the MeJA-responsiveness	CGTCA-motif	19	cis-acting element involved in the abscisic acid responsiveness	ABRE	11	cis-acting regulatory element involved in light responsiveness	G-box	40	part of a light responsive element	TCT-motif
41	cis-acting regulatory element involved in the MeJA-responsiveness	TGACG-motif	19	part of a light responsive element	TCT-motif	8	cis-acting element involved in the abscisic acid responsiveness	ABRE	38	cis-acting regulatory element involved in the MeJA-responsiveness	CGTCA-motif
40	part of a light responsive element	TCT-motif	16	light responsive element	GT1-motif	8	part of a light responsive element	TCT-motif	38	cis-acting regulatory element involved in the MeJA-responsiveness	TGACG-motif
35	cis-acting element involved in low-temperature responsiveness	LTR	15	part of a module for light response	AE-box	8	light responsive element	GT1-motif	28	cis-acting element involved in defense and stress responsiveness	TC-rich repeats
34	MYB binding site involved in drought-inducibility	MBS	11	cis-acting element involved in defense and stress responsiveness	TC-rich repeats	7	cis-acting element involved in salicylic acid responsiveness	TCA-element	27	gibberellin-responsive element	P-box
31	part of a module for light response	AE-box	11	cis-acting regulatory element involved in zein metabolism regulation	O2-site	7	cis-acting regulatory element related to meristem expression	CAT-box	26	cis-acting element involved in salicylic acid responsiveness	TCA-element
27	part of a light responsive element	GATA-motif	10	MYB binding site involved in drought-inducibility	MBS	6	MYB binding site involved in light responsiveness	MRE	24	cis-acting element involved in low-temperature responsiveness	LTR
24	MYB binding site involved in light responsiveness	MRE	9	cis-acting regulatory element related to meristem expression	CAT-box	6	cis-acting element involved in low-temperature responsiveness	LTR	23	part of a module for light response	AE-box
22	auxin-responsive element	TGA-element	8	part of a light responsive element	I-box	5	gibberellin-responsive element	P-box	23	part of a light responsive element	GATA-motif
20	cis-acting regulatory element involved in zein metabolism regulation	O2-site	8	part of a light responsive element	TCCC-motif	5	cis-acting element involved in defense and stress responsiveness	TC-rich repeats	20	MYB binding site involved in light responsiveness	MRE
19	cis-acting element involved in salicylic acid responsiveness	TCA-element	7	MYB binding site involved in light responsiveness	MRE	4	MYB binding site involved in drought-inducibility	MBS	19	MYB binding site involved in drought-inducibility	MBS
19	gibberellin-responsive element	P-box	7	cis-acting element involved in low-temperature responsiveness	LTR	4	part of a light responsive element	GATA-motif	17	cis-acting regulatory element involved in circadian control	circadian
19	cis-acting element involved in defense and stress responsiveness	TC-rich repeats	7	cis-acting element involved in cell cycle regulation	MSA-like	4	part of a light responsive element	GA-motif	17	cis-acting regulatory element involved in zein metabolism regulation	O2-site
15	gibberellin-responsive element	GARE-motif	6	cis-acting element involved in gibberellin-responsiveness	TATC-box	4	cis-acting regulatory element involved in zein metabolism regulation	O2-site	16	part of a light responsive element	TCCC-motif
15	part of a light responsive element	TCCC-motif	6	gibberellin-responsive element	P-box	3	part of a light responsive element	chs-CMA1a	15	cis-acting regulatory element involved in auxin responsiveness	AuxRR-core
15	cis-acting regulatory element related to meristem expression	CAT-box	5	cis-acting regulatory element involved in circadian control	circadian	3	part of a light responsive element	TCCC-motif	15	part of a light responsive element	I-box
14	cis-acting element involved in light responsiveness	ACE	5	cis-acting element involved in salicylic acid responsiveness	TCA-element	3	cis-regulatory element involved in endosperm expression	GCN4_motif	14	auxin-responsive element	TGA-element
14	part of a light responsive element	I-box	5	element involved in differentiation of the palisade mesophyll cells	HD-Zip 1	3	element involved in differentiation of the palisade mesophyll cells	HD-Zip 1	11	cis-acting element involved in gibberellin-responsiveness	TATC-box
11	part of a conserved DNA module involved in light responsiveness	ATCT-motif	4	auxin-responsive element	TGA-element	2	cis-acting regulatory element involved in circadian control	circadian	10	part of a light responsive element	chs-CMA1a
10	light responsive element	Sp1	3	cis-acting element involved in light responsiveness	ACE	2	auxin-responsive element	TGA-element	10	part of a conserved DNA module involved in light responsiveness	ATCT-motif
10	cis-regulatory element involved in endosperm expression	GCN4_motif	3	part of a conserved DNA module involved in light responsiveness	ATC-motif	2	light responsive element	Sp1	10	cis-acting regulatory element related to meristem expression	CAT-box
9	cis-acting regulatory element involved in auxin responsiveness	AuxRR-core	3	part of a light responsive element	GA-motif	2	light responsive element	3-AF1 binding site	9	cis-acting element involved in light responsiveness	ACE
9	part of a conserved DNA module involved in light responsiveness	ATC-motif	3	part of a light responsive module	AT1-motif	1	enhancer-like element involved in anoxic specific inducibility	GC-motif	9	part of a light responsive element	GA-motif
8	part of a light responsive element	GA-motif	3	cis-regulatory element involved in endosperm expression	GCN4_motif	1	cis-acting element involved in gibberellin-responsiveness	TATC-box	8	part of a conserved DNA module involved in light responsiveness	ATC-motif
7	MYB binding site involved in flavonoid biosynthetic genes regulation	MBSI	2	gibberellin-responsive element	GARE-motif	1	gibberellin-responsive element	GARE-motif	7	gibberellin-responsive element	GARE-motif
7	cis-acting regulatory element involved in circadian control	circadian	2	cis-acting regulatory element involved in auxin responsiveness	AuxRR-core	1	cis-acting element involved in light responsiveness	ACE	6	MYB binding site involved in flavonoid biosynthetic genes regulation	MBSI
7	part of a light responsive element	LAMP-element	2	part of a light responsive element	GATA-motif	1	part of a light responsive element	I-box	6	enhancer-like element involved in anoxic specific inducibility	GC-motif
7	part of a light responsive element	chs-CMA1a	2	part of a conserved DNA module involved in light responsiveness	ATCT-motif	1	part of a light responsive element	LAMP-element	6	light responsive element	3-AF1 binding site
6	part of a light responsive module	AT1-motif	2	part of a light responsive element	L-box	1	part of a light responsive element	chs-CMA2a	5	light responsive element	Sp1
6	cis-acting element involved in cell cycle regulation	MSA-like	2	cis-acting element involved in phytochrome down-regulation expression	Unnamed_1	0	MYB binding site involved in flavonoid biosynthetic genes regulation	MBSI	5	part of a light responsive element	Gap-box
5	wound-responsive element	WUN-motif	1	enhancer-like element involved in anoxic specific inducibility	GC-motif	0	wound-responsive element	WUN-motif	4	part of a light responsive element	LAMP-element
5	cis-acting element involved in gibberellin-responsiveness	TATC-box	1	part of a light responsive element	LAMP-element	0	cis-acting regulatory element involved in auxin responsiveness	AuxRR-core	4	cis-regulatory element involved in endosperm expression	GCN4_motif
5	light responsive element	3-AF1 binding site	1	light responsive element	Sp1	0	part of a conserved DNA module involved in light responsiveness	ATC-motif	2	part of a light responsive module	AT1-motif
4	part of a light responsive element	Gap-box	1	part of a light responsive element	LS7	0	part of a conserved DNA module involved in light responsiveness	ATCT-motif	2	light responsive element	AAAC-motif
4	light responsive element	AAAC-motif	1	part of a light responsive element	Gap-box	0	part of a light responsive element	LS7	2	part of a light responsive element	chs-CMA2b
4	part of a light responsive element	Box II	1	part of gapA in (gapA-CMA1) involved with light responsiveness	ACA-motif	0	part of a light responsive element	Gap-box	2	cis-acting regulatory element involved in seed-specific regulation	RY-element
3	enhancer-like element involved in anoxic specific inducibility	GC-motif	1	part of a light responsive element	chs-CMA2a	0	part of a light responsive module	AT1-motif	2	involved in endosperm-specific negative expression	AACA_motif
3	part of a light responsive element	chs-CMA2a	1	part of a light responsive element	Box II	0	part of gapA in (gapA-CMA1) involved with light responsiveness	ACA-motif	2	cis-acting element involved in cell cycle regulation	MSA-like
2	part of a light responsive element	GATT-motif	1	involved in endosperm-specific negative expression	AACA_motif	0	light responsive element	AAAC-motif	2	element involved in differentiation of the palisade mesophyll cells	HD-Zip 1
2	cis-acting regulatory element involved in seed-specific regulation	RY-element	0	MYB binding site involved in flavonoid biosynthetic genes regulation	MBSI	0	part of a light responsive element	Box II	1	part of a light responsive element	chs-CMA2a
2	cis-acting element involved in phytochrome down-regulation expression	Unnamed_1	0	wound-responsive element	WUN-motif	0	part of a light responsive element	GATT-motif	1	light responsive element	4cl-CMA1b
1	part of a light responsive element	LS7	0	part of a light responsive element	chs-CMA1a	0	part of a light response element	CAG-motif	0	wound-responsive element	WUN-motif
1	part of a light responsive element	L-box	0	light responsive element	3-AF1 binding site	0	part of a light responsive element	L-box	0	part of a light responsive element	LS7
1	cis-acting regulatory element root specific	motif I	0	light responsive element	AAAC-motif	0	part of a light responsive element	chs-CMA2b	0	part of gapA in (gapA-CMA1) involved with light responsiveness	ACA-motif
0	part of gapA in (gapA-CMA1) involved with light responsiveness	ACA-motif	0	part of a light responsive element	GATT-motif	0	light responsive element	4cl-CMA1b	0	part of a light responsive element	Box II
0	part of a light response element	CAG-motif	0	part of a light response element	CAG-motif	0	cis-acting regulatory element involved in seed-specific regulation	RY-element	0	part of a light responsive element	GATT-motif
0	part of a light responsive element	chs-CMA2b	0	part of a light responsive element	chs-CMA2b	0	involved in endosperm-specific negative expression	AACA_motif	0	part of a light response element	CAG-motif
0	light responsive element	4cl-CMA1b	0	light responsive element	4cl-CMA1b	0	cis-acting regulatory element root specific	motif I	0	part of a light responsive element	L-box
0	involved in endosperm-specific negative expression	AACA_motif	0	cis-acting regulatory element involved in seed-specific regulation	RY-element	0	cis-acting element involved in phytochrome down-regulation expression	Unnamed_1	0	cis-acting regulatory element root specific	motif I
0	element involved in differentiation of the palisade mesophyll cells	HD-Zip 1	0	cis-acting regulatory element root specific	motif I	0	cis-acting element involved in cell cycle regulation	MSA-like	0	cis-acting element involved in phytochrome down-regulation expression	Unnamed_1
